# Supplementary material for: Chronic Ionizing Radiation of Plants: An Evolutionary Factor from Direct Damage to Non-Target Effects
Source: Plants (Basel). 2023 Mar 4;12(5):1178. doi: 10.3390/plants12051178 (PMC10005729; doi:10.3390/plants12051178)
Supplement: Supplementary file 1 [file plants-12-01178-s001.zip]

Archive with 1 entries (1 files):
- plants-2210385-supplementary.xlsx
