# Supplementary material for: Chronic Ionizing Radiation of Plants: An Evolutionary Factor from Direct Damage to Non-Target Effects
Source: Plants (Basel). 2023 Mar 4;12(5):1178. doi: 10.3390/plants12051178 (PMC10005729; doi:10.3390/plants12051178)
Supplement: Supplementary file 1 [file plants-12-01178-s001.zip › plants-2210385-supplementary.xlsx]

## Sheet: index
KEGG									PLAZA		ERLand plants	ERBasal land plants	ERBasal Viridiplantae	ERSpecies
BRITE parent group				Pathway	Symbol	Name	KEGG orthology	Arabidopsis thaliana homolog	Gene Family	Other A. thaliana family members (PLAZA)	Magnoliopsida + Pinopsida	Lycopodiopsida + Anthocerotopsida + Marchantiopsida + Bryopsida	Chlorophyta + Prasinodermophyta	Arabidopsis lyrata	Arabidopsis thaliana	Capsella rubella	Cardamine hirsuta	Brassica carinata	Brassica oleracea	Brassica napus	Brassica rapa	Schrenkiella parvula	Eutrema salsugineum	Aethionema arabicum	Tarenaya hassleriana	Carica papaya	Corchorus olitorius	Theobroma cacao	Gossypium hirsutum	Gossypium raimondii	Durio zibethinus	Acer truncatum	Citrus clementina	Eucalyptus grandis	Punica granatum	Corylus avellana	Carpinus fangiana	Carya illinoinensis	Quercus lobata	Cucumis melo	Cucumis sativus L.	Citrullus lanatus	Sechium edule	Fragaria x ananassa	Fragaria vesca	Rosa chinensis	Malus domestica	Prunus persica	Cannabis sativa
Replication and repair (ko09124)				Base excision repair (ko03410)	mutM, fpg	formamidopyrimidine-DNA glycosylase	K10563	AT1G52500	HOM05D006093		0.984087	1.40582	1.61296	2.72388	1.02018	1.01918	1.91547	0.58082	0.460403	0.260773	0.603862	1.05088	1.07066	1.1316	1.02975	1.01603	0.790192	2.06092	1.12289	0.752247	0.807401	0.992089	1.15	1.55234	1.21446	1.01519	4.12185	0.874362	0.716685	0.941061	1.16022	1.25141	0.999151	0.783064	0.829648	0.620489	0.625344	1.04987	1.13024
					OGG1	N-glycosylase/DNA lyase	K03660	AT1G21710	HOM05D002121		0.985367	1.16036	2.32983	1.87357	1.26308	1.26185	1.58103	1.67792	1.14005	1.07621	1.24606	1.30109	1.32558	0.934018	2.12488	0.838625	1.30444	0.85054	1.23577	1.2418	1.33285	1.2283	0.949209	0.640649	0.501204	1.2569	0.42527	1.08254	0.59155	1.16512	0.95764	1.03291	1.23704	0.861785	0.684789	1.28037	0.516157	1.29983	0.932896
					NTH	endonuclease III	K10773	AT1G05900 AT2G31450	HOM05D004358		0.991071	1.33724	1.27856	1.43945	1.61736	1.61578	1.51836	1.15101	0.729907	0.826841	0.957342	1.66603	1.69739	0.896999	0.816263	1.61077	0.626372	2.45049	0.890097	0.596293	0.640013	2.35924	1.82318	0.615257	0.962678	2.41416	1.63366	0.693091	1.13621	0.745963	0.919685	0.991971	0.79201	0.620722	0.657648	0.491851	0.4957	0.83221	0.895921
					NTH	endonuclease III	K10773	AT3G47830	HOM05D007129		1.00138	0.98787	1.88905	1.06338	1.1948	1.19364	1.12167	1.02036	0.53921	0.916229	0.707225	1.23076	1.25393	1.3253	1.20601	1.18994	0	1.20685	0.876732	0.88101	1.89121	1.16191	1.34685	0.909029	1.42234	1.18896	1.20685	1.02403	0.839361	1.10214	1.35881	1.46561	1.17018	0.611402	0.97166	2.9068	0.732385	1.22957	1.3237
					alkA	DNA-3-methyladenine glycosylase II	K01247	AT1G19480 AT1G75230 AT3G50880	HOM05D003046		1.01614	0.646924	1.39171	1.56683	1.76048	1.75877	1.10182	0.835249	0.7945	0.900013	1.04206	1.81347	1.8476	1.30184	1.18467	1.16888	0.909071	1.18549	1.29182	1.29813	2.32217	1.14134	1.32301	0.89294	1.39716	1.16791	1.77823	1.0059	0.824505	1.08264	1.33476	1.43967	1.14947	1.20116	1.43169	1.42767	1.43884	1.20781	1.30027
					UNG, UDG	uracil-DNA glycosylase	K03648	AT3G18630	HOM05D004663	AT2G10550	0.84696	6.09187	1.34413	0.756633	1.7003	0.849319	0.798114	0.726025	0.767338	0.869243	1.00644	0.875735	0.892219	0.942999	0.858123	0.846689	0.658494	0.858718	0.623829	0.626872	1.34567	1.65348	0.958336	0.646809	1.01205	1.69198	0.858718	0.728635	0	0.784218	0.966848	1.04284	0.832626	0.435036	0.691374	0.517074	1.04224	0.874888	0.941866
					mutY	A/G-specific adenine glycosylase	K03575	AT4G12740	HOM05D006570		0.997046	0.8988	2.57809	0.967498	1.08707	1.08601	1.02054	0.618906	0.490593	0.555746	0.643459	1.11979	1.14087	1.2058	1.09727	1.08265	0.842008	1.09803	0.797682	0.801575	0.860346	1.05714	1.22541	0.827067	2.58818	1.08176	1.09803	0.931697	3.05472	1.00277	1.2363	1.33347	0	0.834413	0.884052	0.661177	0.66635	1.11871	1.20435
					MBD4	methyl-CpG-binding domain protein 4	K10801	AT3G07930	HOM05D004639		0.995184	0.931241	2.00335	0.751814	0.844733	0.843909	1.58606	0.7214	0.76245	0.64778	0.500013	0.870157	0.886536	0.936993	0.852657	0.841296	0.654299	0.853249	0.929783	1.24576	0.668549	0.821475	0.952232	0.642689	1.0056	0.8406	0	0.723994	2.96717	0.779223	0.96069	1.0362	0.827322	0.648397	0.68697	0.513781	0.517801	0.869315	2.8076
					xthA	exodeoxyribonuclease III	K01142	AT2G41460	HOM05D005620		0.97973	1.06719	3.06108	1.72313	0.968052	0.967108	0.908802	1.65343	2.62127	0.989795	1.14601	0.997187	1.01596	1.07378	0	0.964113	1.49963	1.95562	0.710345	0.713811	0.766147	0.941398	2.18249	2.20954	0	1.92663	0.977811	0.829686	1.36013	0.892978	1.10094	1.18747	0.948099	0.247685	0.787258	1.17757	0.593392	0.996222	2.14498
					APEX2	AP endonuclease 2	K10772	AT4G36050	HOM05D005767		0.908801	2.7075	3.88304	0.874331	0.982394	0.981435	0.922265	0.279654	0.443351	0.502229	0.581496	1.01196	1.03101	1.08969	0	0.978396	0.760926	0.992297	0.720869	0.724386	0.777498	0.955345	1.10741	2.24227	1.16948	0.977586	0.992297	0.841978	0.690141	0.906207	1.11725	1.20506	0.962145	1.00542	0.798921	0.597508	2.40873	1.01098	0
					polA	DNA polymerase I	K02335	AT1G50840 AT3G20540	HOM05D003148		0.995461	1.01063	1.93257	1.63182	1.22233	1.22114	1.14752	0.521935	0.551635	0.624894	0.723521	1.25912	1.92423	1.35583	0.616899	0.608679	0.473387	0.617328	0.448467	0.450655	1.93479	1.78302	1.37788	0.929974	0.727554	1.21635	1.85198	1.57143	0.42935	1.12754	0.695062	0.749692	0.59857	0.625489	0.497024	0.371722	0.37463	0.628951	0
					POLL	DNA polymerase lambda	K03512	AT1G10520	HOM05D005206		0.947371	2.01662	2.8922	1.62807	0.914642	0.91375	0.858661	0.520735	0.412775	0.701389	0.541393	0.94217	0.959904	1.01454	0.923222	2.73276	0.708448	0.923863	0.671154	0.674428	0.723877	0.889459	1.03104	0.695877	1.08882	0.910166	1.84773	0.78391	1.28509	0.84371	1.0402	1.12195	0.89579	1.1701	2.97529	2.2252	1.12131	0.941258	1.01332
					PCNA	proliferating cell nuclear antigen	K04802	AT1G07370 AT2G29570	HOM05D002404		1.01143	0.777685	1.11534	2.09281	0.94059	1.40951	0.88302	0.535507	0.636727	0.601072	0.556752	0.968898	0.987135	0.521659	0.949413	0.468381	0.364273	0.475036	0.690193	1.04034	1.11662	0.457346	1.06029	0.357809	2.23942	0.935987	0.475036	1.6123	0.99116	0.867645	1.0697	1.15378	1.3818	1.44395	1.52985	0.858123	0.864838	0.48398	1.5631
					POLD1	DNA polymerase delta subunit 1	K02327	AT5G63960	HOM05D002009		0.902446	3.9874	2.22392	0.715362	0.803777	0.802993	1.50916	0.343212	0.362742	0.410915	0.47577	0.827967	0.843552	0.891563	0.811316	3.20202	0.622576	0.811879	0.589802	0.592679	0.318067	1.17247	0.906063	0.917292	0	1.59969	1.21782	0.688891	1.12932	1.11216	0.914111	0.985959	0.78721	0.822613	0.653662	0.48887	2.46348	2.06792	0.890491
					POLD2	DNA polymerase delta subunit 2	K02328	AT2G42120	HOM05D004472		0.976972	1.36216	1.95358	0.733135	0.823746	0.822943	3.09331	3.28289	2.23052	1.89506	1.95036	0.848538	0.86451	0.913713	0.831473	0.820394	0.638043	0.83205	0.604455	0.607404	0.651939	0.801066	1.85715	0.626722	0.980616	1.63943	0	0.706006	0.57869	0.759863	0.936822	1.01045	1.61354	0.843051	0.669902	0.501016	1.00987	0.847717	0.912615
					POLD3	DNA polymerase delta subunit 3	K03504	AT1G78650	HOM05D002452		0.988047	1.18758	1.89246	0.852236	0.957568	0.956634	0.898959	0.954054	0.216074	0.734306	0.566802	1.47958	1.00495	1.06215	0.96655	0.953671	0.370848	0.967221	2.10796	1.41216	0.378925	1.3968	1.07943	1.82134	1.70988	0.952882	0.967221	0.8207	0.672701	0.883307	1.08901	1.17461	1.40675	0.612505	0.778731	2.03843	1.46741	0.985433	1.06087
					POLD4	DNA polymerase delta subunit 4	K03505	AT1G09815	HOM05D005269		0.997286	1.02241	2.19949	0.825418	0.927435	0.92653	0.87067	0.264009	0.418548	0.474133	0.548965	0.955347	0.973329	1.02873	1.87227	0.92366	0.718357	2.81035	1.70135	1.36772	0.734001	0.901899	1.04546	1.41122	1.10405	0.922896	0.936784	0.794874	0	0.85551	1.05474	1.13764	1.81664	1.18646	0.754226	0.564081	0.568495	0.954423	1.02749
					POLE	DNA polymerase epsilon subunit 1	K02324	AT1G08260 AT2G27120	HOM05D003289		0.998203	0.878634	1.51215	1.70242	1.27522	0.636989	2.99293	0.544518	0.863255	0.488949	0.377414	0.656801	0.669164	2.829	0.643592	2.54007	0.98774	0.644039	0.935743	0.940309	0.504626	0.620056	0.718752	0.485107	0.759035	0.634491	1.28808	1.09295	1.79171	2.35265	0.725136	2.34639	0.624469	0.652554	0.51853	0.775611	0.78168	0.656166	1.4128
					POLE2	DNA polymerase epsilon subunit 2	K02325	AT5G22110	HOM05D006175		0.983078	1.42778	2.45724	1.84429	1.03612	1.03511	0	0.589895	0.467597	0.529695	0.613297	1.0673	1.08739	1.14928	1.04584	1.0319	0.802539	3.13969	1.14044	1.528	0.820017	1.00759	1.16797	0.788298	1.23343	1.03105	2.09313	0.888023	0.727883	0.955766	1.17835	1.27096	1.01476	1.0604	0.842612	0.630184	1.27023	2.13254	1.1479
					LIG1	DNA ligase 1	K10747	AT1G08130 AT1G49250	HOM05D001934	AT1G66730	0.984228	1.38937	1.83934	1.03539	1.16336	0.774817	2.54837	0.772728	0.525021	0.594745	0.688614	0.399458	1.62791	1.29042	0.391425	2.70346	1.20146	0.783392	1.28049	0.857826	0.613814	0.75422	1.31141	0.590071	0.923271	1.15767	1.56678	0.664719	1.36212	0.715427	0.882037	1.42705	0.759588	0.793749	1.26145	1.41515	0.950816	0.798143	0.859246
					FEN1, RAD2	flap endonuclease-1	K04799	AT5G26680	HOM05D003868		0.99036	1.21837	1.74737	0.655748	0.736795	0.736077	0.691699	0.419481	0.665026	0.753344	0.436122	0.75897	0.773256	0.817266	0.743707	0.733797	0.570694	0.744223	4.32521	4.88961	0.583123	1.43302	0.830558	8.96908	1.75421	1.46638	0	0.631483	0.517606	0.679656	0.837935	0.903796	0.721609	0.565546	0.599191	0.448131	0.451637	0.758236	0
				Nucleotide excision repair (ko03420)	polA	DNA polymerase I	K02335	AT1G50840 AT3G20540	HOM05D003148		0.995461	1.01063	1.93257	1.63182	1.22233	1.22114	1.14752	0.521935	0.551635	0.624894	0.723521	1.25912	1.92423	1.35583	0.616899	0.608679	0.473387	0.617328	0.448467	0.450655	1.93479	1.78302	1.37788	0.929974	0.727554	1.21635	1.85198	1.57143	0.42935	1.12754	0.695062	0.749692	0.59857	0.625489	0.497024	0.371722	0.37463	0.628951	0
					RBX1, ROC1	E3 ubiquitin-protein ligase RBX1	K03868	AT3G42830 AT5G20570	HOM05D001662	AT3G05870 AT5G26640	1.00818	0.751696	1.6171	0.910294	1.36373	1.3624	0.960199	0.970521	0.769311	0.958625	1.00902	1.40478	1.07341	1.13451	2.06479	0.339546	0.792224	0.688741	1.00069	1.00557	1.61895	0.994639	1.15296	0.778166	0.811719	1.69633	0.34437	1.16881	0.479018	0.943481	1.1632	1.25463	1.33563	1.57015	1.3863	1.45153	1.2539	1.40342	0.75543
					CUL4	cullin 4	K10609	AT5G46210	HOM05D000319	AT1G02980 AT1G26830 AT1G43140 AT1G59790 AT1G59800 AT1G69670 AT3G46910 AT4G02570 AT4G02580 AT4G12100	1.01243	0.807204	0.795903	1.05897	1.0068	1.64589	0.945179	0.859805	0.743508	0.655082	0.704297	0.659974	0.672397	0.913713	0.739087	0.729239	1.20519	0.9245	2.01485	1.68723	1.66607	0.890073	1.2381	1.25344	0.653744	1.54835	1.01695	0.862896	1.22168	0.506576	0.520457	0.561364	0.98605	1.00698	1.26537	1.16904	1.17818	1.13029	0.405607
					DDB1	DNA damage-binding protein 1	K10610	AT4G05420 AT4G21100	HOM05D003609		0.998946	0.961874	1.6554	1.86371	1.39603	2.09201	1.96588	1.19221	1.89007	1.24897	0.826337	1.43805	1.46512	0.774252	0.704564	1.39035	0.540658	0.705053	0.512196	0.514695	1.6573	2.71519	0.786844	0.531064	0.830943	1.3892	1.41011	0.598247	1.47109	0.643884	0.793833	0.856227	0.68363	0.714374	0.567654	0.424545	0.855734	0.718329	0.773321
					DDB2	DNA damage-binding protein 2	K10140	AT5G58760	HOM05D006922		1.00342	0.945289	0.903812	1.01754	1.1433	1.14219	1.07333	0.650919	0.515969	0.584491	0.676742	1.17771	1.19988	1.26817	1.15403	1.13865	0.88556	1.15483	0.838942	0.843035	0.904846	1.11182	1.2888	0.869846	1.36103	2.27542	1.15483	0.979888	0.803182	1.05464	1.30024	1.40244	1.11974	1.46262	0.929778	0.695376	0.700817	1.17657	1.26665
					XPC	xeroderma pigmentosum group C-complementing protein	K10838	AT5G16630	HOM05D006375		0.973117	1.46205	2.51621	0.944278	1.06099	1.05995	0.996047	0.302026	0.478819	0.542408	0.628016	1.09292	1.11349	1.17686	1.07094	1.05667	1.6436	1.07168	0.778538	0.782337	0	1.03177	1.196	1.61443	1.26303	2.11159	3.21504	0.909336	1.4907	0.978704	1.20663	1.30147	1.03912	1.08585	0.862834	0.645309	0.650358	1.09186	1.17545
					RAD23, HR23	UV excision repair protein RAD23	K10839	AT1G16190 AT1G79650 AT3G02540 AT5G16090 AT5G38470	HOM05D001266		1.02102	0.665912	0.636693	1.19468	1.34234	1.07282	1.00814	0.993507	1.09043	1.16662	1.4302	1.10619	1.40877	1.48895	1.35493	0.534751	0.623836	0.813523	1.37899	1.38572	1.27484	0.261076	0.907897	0.408511	0.958781	0.801462	0.813523	1.15048	0.565804	0.742943	0.915962	0.987955	1.57761	0.961658	0.654986	0.653147	1.15195	1.10512	0.892294
					ERCC8, CKN1, CSA	DNA excision repair protein ERCC-8	K10570	AT1G19750 AT1G27840	HOM05D006776		0.960498	1.53576	3.52411	0.991888	2.22896	1.11339	1.04627	0.951763	0.502961	0.569756	0.659681	1.14802	1.16963	1.2362	1.12493	1.10994	0.863235	1.12571	0.817792	0.821782	0.882035	1.08379	1.25631	0.847917	1.32672	1.10903	1.12571	0.955185	0.782933	1.02805	1.26747	1.36709	1.09151	1.1406	0.906339	0.677845	2.04945	1.14691	1.23471
					ERCC6, CSB, RAD26	DNA excision repair protein ERCC-6	K10841	AT2G18760	HOM05D000104	AT1G02060 AT1G03750 AT1G08600 AT2G02090 AT2G13370 AT2G18760 AT2G25170 AT2G28290 AT2G44980 AT2G46020 AT3G06010 AT3G06400 AT3G12810 AT3G19210 AT3G54280 AT3G57300 AT4G31900AT5G18620 AT5G19310 AT5G44800 AT5G63950 AT5G66750	0.978529	1.46346	2.09887	0.952815	0.942108	0.941189	1.12566	0.646084	0.715059	0.75529	0.735085	1.05869	1.03367	0.950002	1.33997	1.62066	0.696553	0.821841	1.03696	0.852563	0.948964	1.33261	0.868908	0.781935	0.968584	1.5767	1.12462	0.95426	0.932593	0.869046	1.21754	0.998057	1.04851	1.00801	0.661683	0.72928	1.15498	0.837316	0.759088
					CDK7	cyclin-dependent kinase 7	K02202	AT1G18040 AT1G66750 AT1G73690	HOM05D000084	AT1G03740 AT1G09600 AT1G18670 AT1G20930 AT1G33770 AT1G53050 AT1G54610 AT1G57700 AT1G67580 AT1G71530 AT1G74330 AT1G76540 AT2G38620 AT3G01085 AT3G05050 AT3G48750 AT3G54180 AT4G10010 AT4G22940 AT4G28980 AT5G10270 AT5G39420 AT5G44290 AT5G50860 AT5G63370 AT5G63610 AT5G64960	1.00727	0.870743	1.32057	1.00194	1.08946	1.12467	1.12505	1.15782	1.06528	1.08608	1.16076	1.27188	1.25771	1.40985	1.09968	1.12119	0.675082	0.733626	1.09255	1.04433	1.09216	1.13009	1.06435	0.607844	0.821387	1.12026	0.696945	1.05824	0.586771	0.937969	1.07381	1.02457	1.1737	0.910573	0.856455	0.839325	1.02398	0.859555	1.00583
					MNAT1	CDK-activating kinase assembly factor MAT1	K10842	AT4G30820	HOM05D005762		0.986477	1.083	1.55322	0.874331	0.982394	0.981435	0.922265	1.11862	0.443351	0.753344	1.16299	1.01196	1.03101	1.08969	1.98322	0.978396	0.760926	0.992297	0.720869	0.724386	0.777498	0.955345	1.10741	1.49485	1.16948	0.977586	0.992297	1.68396	0.690141	0.906207	1.11725	1.20506	1.92429	0.251354	0.798921	0.597508	1.20437	1.01098	1.08838
					CCNH	cyclin H	K06634	AT5G27620	HOM05D005016		0.977764	1.48181	2.12518	0.797532	0.896102	0.895228	0.841256	0.25509	1.61763	0.458115	0.530419	0.923072	0.940447	0	1.80902	0.892456	0.694088	0.905136	3.94529	0.660757	0.709204	0	1.01014	3.40886	1.06675	0.891717	0.905136	1.53604	1.88856	0.826608	1.01911	1.09921	0.877633	0.917102	0.728745	1.09005	1.64787	1.84436	0.992777
					ERCC3, XPB	DNA excision repair protein ERCC-3	K10843	AT5G41360 AT5G41370	HOM05D003441		0.985064	1.47682	1.58852	1.19227	1.33963	1.33832	1.25763	0.953366	1.20914	0.684858	0.79295	1.37995	0.70296	0.742969	0.676097	0.667088	1.03763	0.676566	2.21176	0.987799	1.06022	0.651371	0.755052	0.509607	0.79737	1.33307	1.35313	0.574076	1.41165	0.617869	0.761759	0.821632	0.656008	2.74204	2.72359	2.03696	0.410579	0.689305	0.742076
					ERCC2, XPD	DNA excision repair protein ERCC-2	K10844	AT1G03190	HOM05D005387		0.981684	1.29614	2.23068	0.837126	0.94059	0.939672	1.76604	0.267754	1.27345	1.20214	0.556752	0.968898	1.97427	1.04332	0.949413	0.936762	1.45709	0.950071	1.38039	1.38712	0.744413	0.914692	1.06029	0.715618	1.11971	1.87197	0.950071	0.806149	1.32155	0.867645	1.0697	1.15378	0.921203	0.481316	0.764924	0.572082	1.72968	0.967961	1.04206
					TTDA, GTF2H5, TFB5	TFIIH basal transcription factor complex TTD-A subunit	K10845	AT1G12400 AT1G62886	HOM05D007086		1.01117	0.6527	0.936091	2.10776	2.36827	2.36596	2.22332	0.337083	1.60319	0.302683	0.700911	1.21977	3.7282	1.31346	1.19524	1.17932	0	1.19607	0.868904	0.873144	0.937162	1.15153	1.33482	0.900912	1.40964	0	1.19607	1.01488	0.831867	0	1.34668	1.45253	1.15973	0.908914	0	0.720211	2.17754	2.43719	1.31188
					TFIIH1, GTF2H1, TFB1	transcription initiation factor TFIIH subunit 1	K03141	AT1G55750 AT3G61420	HOM05D003810		0.996476	1.21164	1.73772	1.30425	1.46545	0.73201	1.37576	0.834327	0.661352	0.561886	0.867426	0.754777	1.53797	0.812751	0.739598	0.729743	0.567541	0.740111	0.806497	0.540288	1.1598	1.4251	0.825969	0.557471	0.872261	0.729139	0.740111	1.88398	1.54424	1.3518	0.833306	1.7976	0.717622	1.87474	1.19176	0.89131	2.24571	2.26214	0.811774
					TFIIH2, GTF2H2, SSL1	transcription initiation factor TFIIH subunit 2	K03142	AT1G05055	HOM05D006124		0.975458	1.41671	2.43819	0.914998	1.02809	1.02708	0.965162	0.585322	0.927944	0.525589	0.608543	1.05903	1.07896	1.14037	1.03773	1.0239	0.796318	1.03845	0.754397	0.758078	0.81366	0.999779	2.31784	0.782187	1.22387	2.04611	2.0769	1.76228	0.722241	0.948357	1.16921	2.52222	1.0069	0.789135	0.83608	1.2506	1.26038	1.058	1.139
					TFIIH3, GTF2H3, TFB4	transcription initiation factor TFIIH subunit 3	K03143	AT1G18340	HOM05D005614		0.995038	0.800391	2.29581	0.861567	0.968052	0.967108	1.8176	1.10229	0.873757	0.989795	1.14601	0.997187	1.01596	1.07378	0.977133	0.964113	0.749817	0.977811	0.710345	0.713811	1.53229	0.941398	1.09124	0.736512	1.1524	1.92663	1.95562	0.829686	1.36013	0.892978	1.10094	1.18747	1.8962	0.990738	0.787258	0.588785	0.593392	0.996222	1.07249
					TFIIH4, GTF2H4, TFB2	transcription initiation factor TFIIH subunit 4	K03144	AT4G17020	HOM05D005098		0.977282	1.24324	2.13964	0.802957	0.902198	0.901318	0.846978	0.51365	0.407159	0.461231	0.534027	0.929351	0.946844	1.00073	0.910661	0.898527	2.09643	0.911293	1.98607	1.3305	2.14209	0.877357	1.01701	1.37282	1.07401	1.79557	0	0.773245	0.633803	0.832231	1.02604	1.10669	0.883603	1.38501	1.46741	0.548732	1.10605	0.928452	0.999531
					ERCC5, XPG, RAD2	DNA excision repair protein ERCC-5	K10846	AT3G28030	HOM05D005583		0.980229	1.32432	2.27918	0.855324	0.961037	0.9601	0.902216	0.547149	0.867426	0.982623	1.13771	0.989961	1.00859	1.066	0.970052	1.91425	0.744384	0.970725	0.705198	0.708638	1.52119	0.934576	1.08334	0.731175	2.28811	1.91267	1.94145	0.823674	0.675138	5.31904	1.09296	1.17886	0.941229	0.737669	0.781553	0.584519	0.589092	0.989003	1.06472
					RFA1, RPA1, rpa	replication factor A1	K07466	AT2G06510 AT5G08020 AT5G45400 AT5G61000 AT4G19130	HOM05D000824		0.986078	1.72363	0.727061	1.14597	0.919717	0.91882	0.69074	0.837798	0.83013	0.893355	0.762156	0.947397	0.96523	0.816132	0.742675	0.732779	0.569903	0.74319	0.404926	0.406902	0.582314	1.07327	0.829406	0.55979	0.87589	0.54913	0.74319	0.472956	0.516888	0.509035	0.62758	0.676907	0.720608	0.564762	0.44877	0.895019	0.676516	0.567888	0.815151
					RFA1, RPA1, rpa	replication factor A1	K07466	AT1G03810 AT1G10590 AT1G23750 AT2G33845 AT4G28440	HOM05D001015		1.0293	0.367349	0.526845	0.988566	1.11075	1.10966	1.25131	1.58096	1.40357	1.4764	1.44644	1.37301	1.16571	0.985647	1.56963	0.884981	0.516206	0.897555	0.978063	0.982835	1.58234	0.864131	0.751258	0.676061	1.32227	1.10531	0.897555	1.14238	0.624248	0.614764	0.757931	0.817504	0.870282	0.795744	0.722642	1.75649	0.953205	0.914455	0.738347
					RFA2, RPA2	replication factor A2	K10739	AT2G24490 AT3G02920	HOM05D002728		1.01131	0.722356	1.24319	0.933081	1.0484	1.04738	0.984236	0.59689	0.473141	0.535976	0.620569	1.07996	1.10029	3.48872	1.05824	1.56621	0.812055	1.05897	1.53861	1.15959	0.82974	1.01954	1.18182	0.797646	1.24806	1.56491	0.529486	0.898553	0.736514	0.967099	1.19232	1.28603	1.54019	0.670608	0.852603	0.637657	1.28529	1.07891	0.580755
					RPA3	replication factor A3	K10740	AT3G52630 AT4G18590	HOM05D004855		1.00033	0.961874	1.3795	1.55309	1.74504	1.74334	1.63823	0.993507	0	0	0.516461	0.89878	1.8314	0.967815	1.76141	0.86897	0.675822	0.881316	0.640245	0.643369	1.38108	0.848497	0.983555	1.32766	1.03868	0.868251	1.76263	1.49562	1.22591	1.60971	1.98458	2.14057	2.56361	0.446484	1.41914	0.530682	1.06967	0.897911	1.9333
					ERCC4, XPF	DNA excision repair protein ERCC-4	K10848	AT5G41150	HOM05D001887	AT4G17070	0.961483	1.6757	3.00407	1.01463	0.760018	0.759277	0.713501	0.649053	0.51449	0.48568	0.449868	1.17434	0.797628	0.843025	0.767147	1.51385	1.17736	1.15152	1.11538	1.12083	1.203	2.21728	0.856736	0.578236	1.35713	0.378149	0.76768	0.97708	1.06784	1.05162	1.29652	1.39842	2.23306	0.777829	0.927114	0.924511	1.16468	1.1732	1.26302
					ERCC1	DNA excision repair protein ERCC-1	K10849	AT3G05210	HOM05D006305		0.973716	1.45044	2.49624	0.936784	1.05256	1.05154	0.988142	0.898888	0.475019	0.538103	0.623032	1.08424	1.10465	1.16752	1.06244	2.09656	0.815278	1.06318	0.772359	0.776128	0.833033	3.07075	5.93256	0.800811	1.25301	1.04741	2.12635	0.902119	0.739437	1.94187	1.19705	1.29114	1.03087	1.61585	0.855986	0.640187	0.645196	1.08319	1.16612
					POLD1	DNA polymerase delta subunit 1	K02327	AT5G63960	HOM05D002009		0.902446	3.9874	2.22392	0.715362	0.803777	0.802993	1.50916	0.343212	0.362742	0.410915	0.47577	0.827967	0.843552	0.891563	0.811316	3.20202	0.622576	0.811879	0.589802	0.592679	0.318067	1.17247	0.906063	0.917292	0	1.59969	1.21782	0.688891	1.12932	1.11216	0.914111	0.985959	0.78721	0.822613	0.653662	0.48887	2.46348	2.06792	0.890491
					POLD2	DNA polymerase delta subunit 2	K02328	AT2G42120	HOM05D004472		0.976972	1.36216	1.95358	0.733135	0.823746	0.822943	3.09331	3.28289	2.23052	1.89506	1.95036	0.848538	0.86451	0.913713	0.831473	0.820394	0.638043	0.83205	0.604455	0.607404	0.651939	0.801066	1.85715	0.626722	0.980616	1.63943	0	0.706006	0.57869	0.759863	0.936822	1.01045	1.61354	0.843051	0.669902	0.501016	1.00987	0.847717	0.912615
					POLD3	DNA polymerase delta subunit 3	K03504	AT1G78650	HOM05D002452		0.988047	1.18758	1.89246	0.852236	0.957568	0.956634	0.898959	0.954054	0.216074	0.734306	0.566802	1.47958	1.00495	1.06215	0.96655	0.953671	0.370848	0.967221	2.10796	1.41216	0.378925	1.3968	1.07943	1.82134	1.70988	0.952882	0.967221	0.8207	0.672701	0.883307	1.08901	1.17461	1.40675	0.612505	0.778731	2.03843	1.46741	0.985433	1.06087
					POLD4	DNA polymerase delta subunit 4	K03505	AT1G09815	HOM05D005269		0.997286	1.02241	2.19949	0.825418	0.927435	0.92653	0.87067	0.264009	0.418548	0.474133	0.548965	0.955347	0.973329	1.02873	1.87227	0.92366	0.718357	2.81035	1.70135	1.36772	0.734001	0.901899	1.04546	1.41122	1.10405	0.922896	0.936784	0.794874	0	0.85551	1.05474	1.13764	1.81664	1.18646	0.754226	0.564081	0.568495	0.954423	1.02749
					POLE	DNA polymerase epsilon subunit 1	K02324	AT1G08260 AT2G27120	HOM05D003289		0.998203	0.878634	1.51215	1.70242	1.27522	0.636989	2.99293	0.544518	0.863255	0.488949	0.377414	0.656801	0.669164	2.829	0.643592	2.54007	0.98774	0.644039	0.935743	0.940309	0.504626	0.620056	0.718752	0.485107	0.759035	0.634491	1.28808	1.09295	1.79171	2.35265	0.725136	2.34639	0.624469	0.652554	0.51853	0.775611	0.78168	0.656166	1.4128
					POLE2	DNA polymerase epsilon subunit 2	K02325	AT5G22110	HOM05D006175		0.983078	1.42778	2.45724	1.84429	1.03612	1.03511	0	0.589895	0.467597	0.529695	0.613297	1.0673	1.08739	1.14928	1.04584	1.0319	0.802539	3.13969	1.14044	1.528	0.820017	1.00759	1.16797	0.788298	1.23343	1.03105	2.09313	0.888023	0.727883	0.955766	1.17835	1.27096	1.01476	1.0604	0.842612	0.630184	1.27023	2.13254	1.1479
					PCNA	proliferating cell nuclear antigen	K04802	AT1G07370 AT2G29570	HOM05D002404		1.01143	0.777685	1.11534	2.09281	0.94059	1.40951	0.88302	0.535507	0.636727	0.601072	0.556752	0.968898	0.987135	0.521659	0.949413	0.468381	0.364273	0.475036	0.690193	1.04034	1.11662	0.457346	1.06029	0.357809	2.23942	0.935987	0.475036	1.6123	0.99116	0.867645	1.0697	1.15378	1.3818	1.44395	1.52985	0.858123	0.864838	0.48398	1.5631
					RFC1	replication factor C subunit 1	K10754	AT5G22010	HOM05D004977		0.97824	1.22655	2.11092	0.792179	0.890088	0.88922	0.83561	1.01351	1.20508	0.68256	0.526859	0.916877	0.934135	0.987301	0.898437	0.886466	0.689429	0.899061	0.653136	0.656323	0.704444	1.73116	1.00336	0.677196	1.05959	0.885732	0.899061	0.762866	1.25059	0.82106	1.01227	1.09183	0.871742	1.13868	1.44771	1.08273	2.18241	0.91599	0.986114
					RFC2_4	replication factor C subunit 2/4	K10755	AT1G63160	HOM05D001470	AT1G77470 AT1G21690	0.982926	1.18728	2.18928	0.821587	0.923131	0.922231	1.15551	0.963541	0.694343	0.865209	1.09284	0.950914	0.968813	1.02395	0.93179	1.22583	1.19171	1.24325	0.903176	0.680688	0.974127	0.897714	1.04061	0.702335	1.09893	2.14343	1.86487	1.05491	0.648509	0.851541	1.3998	2.26473	0.904104	0.944764	0.750726	0.561464	1.13171	0.949994	1.02272
					RFC2_4	replication factor C subunit 2/4	K10755	AT1G21690	HOM05D001470	AT1G63160 AT1G77470	0.982926	1.18728	2.18928	0.821587	0.923131	0.922231	1.15551	0.963541	0.694343	0.865209	1.09284	0.950914	0.968813	1.02395	0.93179	1.22583	1.19171	1.24325	0.903176	0.680688	0.974127	0.897714	1.04061	0.702335	1.09893	2.14343	1.86487	1.05491	0.648509	0.851541	1.3998	2.26473	0.904104	0.944764	0.750726	0.561464	1.13171	0.949994	1.02272
					RFC3_5	replication factor C subunit 3/5	K10756	AT1G77470	HOM05D001470	AT1G63160 AT1G21690	0.982926	1.18728	2.18928	0.821587	0.923131	0.922231	1.15551	0.963541	0.694343	0.865209	1.09284	0.950914	0.968813	1.02395	0.93179	1.22583	1.19171	1.24325	0.903176	0.680688	0.974127	0.897714	1.04061	0.702335	1.09893	2.14343	1.86487	1.05491	0.648509	0.851541	1.3998	2.26473	0.904104	0.944764	0.750726	0.561464	1.13171	0.949994	1.02272
					LIG1	DNA ligase 1	K10747	AT1G08130 AT1G49250	HOM05D001934	AT1G66730	0.984228	1.38937	1.83934	1.03539	1.16336	0.774817	2.54837	0.772728	0.525021	0.594745	0.688614	0.399458	1.62791	1.29042	0.391425	2.70346	1.20146	0.783392	1.28049	0.857826	0.613814	0.75422	1.31141	0.590071	0.923271	1.15767	1.56678	0.664719	1.36212	0.715427	0.882037	1.42705	0.759588	0.793749	1.26145	1.41515	0.950816	0.798143	0.859246
				Mismatch repair (ko03430)	mutS2	DNA mismatch repair protein MutS2	K07456	AT1G65070	HOM05D002535	AT5G54090	0.978187	1.22747	2.34721	0.880856	0.989725	0.98876	0.929148	0.986093	0.893319	0.758966	0.585836	1.01951	1.0387	1.09782	0.999009	0.985697	0.383302	0.999702	0.90781	0.729792	0.7833	1.44371	1.11567	0.753001	1.1782	2.4622	1.49955	0.848261	0.695291	0.91297	1.12558	2.42811	0.969325	1.13953	1.20732	0.902951	0.606677	1.01853	1.0965
					PMS2	DNA mismatch repair protein PMS2	K10858	AT4G02460	HOM05D002199	AT5G27720	0.986731	1.1984	2.06247	0.773998	0.86966	0.868812	1.22465	0.742687	0.588712	0.889193	0.772151	1.34375	0.912696	1.44696	1.31673	0.866121	0.673606	0.878427	1.11676	0.96189	1.03241	1.26857	1.4705	0.661654	1.03527	0.432702	0.878427	1.11804	1.52736	1.20332	1.48356	1.06678	1.2776	0.556275	0.707241	1.32235	0.79962	0.894967	1.92696
					MLH1	DNA mismatch repair protein MLH1	K08734	AT4G09140	HOM05D005290		0.989953	1.02241	2.19949	0.825418	0.927435	0.92653	0.87067	0.528018	0.418548	0.474133	0.548965	0.955347	0.973329	1.02873	0	1.84732	0.718357	0.936784	0.68054	0.683861	0.734001	0.901899	1.04546	0.70561	1.10405	0.922896	1.87357	0.794874	0	0.85551	1.05474	2.27529	2.72496	0.474584	0.754226	1.12816	1.70548	0.954423	1.02749
					MSH6	DNA mismatch repair protein MSH6	K08737	AT3G24495	HOM05D001061	AT3G18524 AT4G02070 AT4G25540	0.959257	1.97059	2.18801	0.821111	0.922596	0.921696	0.866128	0.590921	0.624546	0.766446	0.955677	0.950363	1.21031	1.02336	0.698437	1.14855	0.714609	0.931896	0.846237	1.36059	0.730172	2.01869	1.04	0.87741	1.09829	0.688561	1.63082	0.988409	0.810166	1.06381	1.04924	1.13171	1.12947	1.06224	0.750291	0.561138	1.27244	1.1868	1.02213
					MSH6	DNA mismatch repair protein MSH6	K08737	AT4G02070	HOM05D001061	AT3G18524 AT4G25540 AT3G24495	0.959257	1.97059	2.18801	0.821111	0.922596	0.921696	0.866128	0.590921	0.624546	0.766446	0.955677	0.950363	1.21031	1.02336	0.698437	1.14855	0.714609	0.931896	0.846237	1.36059	0.730172	2.01869	1.04	0.87741	1.09829	0.688561	1.63082	0.988409	0.810166	1.06381	1.04924	1.13171	1.12947	1.06224	0.750291	0.561138	1.27244	1.1868	1.02213
					MSH2	DNA mismatch repair protein MSH2	K08735	AT3G18524	HOM05D001061	AT4G25540 AT3G24495 AT4G02070	0.959257	1.97059	2.18801	0.821111	0.922596	0.921696	0.866128	0.590921	0.624546	0.766446	0.955677	0.950363	1.21031	1.02336	0.698437	1.14855	0.714609	0.931896	0.846237	1.36059	0.730172	2.01869	1.04	0.87741	1.09829	0.688561	1.63082	0.988409	0.810166	1.06381	1.04924	1.13171	1.12947	1.06224	0.750291	0.561138	1.27244	1.1868	1.02213
					MSH3	DNA mismatch repair protein MSH3	K08736	AT4G25540	HOM05D001061	AT3G24495 AT4G02070 AT3G18524	0.959257	1.97059	2.18801	0.821111	0.922596	0.921696	0.866128	0.590921	0.624546	0.766446	0.955677	0.950363	1.21031	1.02336	0.698437	1.14855	0.714609	0.931896	0.846237	1.36059	0.730172	2.01869	1.04	0.87741	1.09829	0.688561	1.63082	0.988409	0.810166	1.06381	1.04924	1.13171	1.12947	1.06224	0.750291	0.561138	1.27244	1.1868	1.02213
					MLH3	DNA mismatch repair protein MLH3	K08739	AT4G35520	HOM05D004017		1.00643	0.420129	1.80762	0.67836	0.762202	1.52292	0.715551	0	0.343979	0.389661	0.451161	0.785142	0.79992	0.845447	0.769352	0.7591	0.590373	0.769886	0.559295	0.562024	0.603231	1.48243	0.859198	0.579898	0.907352	0	0	0.653259	0.535454	0.703092	0.86683	0.934961	0.746492	0.780064	0.619852	0.463584	1.40163	0.784382	0.844431
					RFC1	replication factor C subunit 1	K10754	AT5G22010	HOM05D004977		0.97824	1.22655	2.11092	0.792179	0.890088	0.88922	0.83561	1.01351	1.20508	0.68256	0.526859	0.916877	0.934135	0.987301	0.898437	0.886466	0.689429	0.899061	0.653136	0.656323	0.704444	1.73116	1.00336	0.677196	1.05959	0.885732	0.899061	0.762866	1.25059	0.82106	1.01227	1.09183	0.871742	1.13868	1.44771	1.08273	2.18241	0.91599	0.986114
					RFC2_4	replication factor C subunit 2/4	K10755	AT1G63160	HOM05D001470	AT1G77470 AT1G21690	0.982926	1.18728	2.18928	0.821587	0.923131	0.922231	1.15551	0.963541	0.694343	0.865209	1.09284	0.950914	0.968813	1.02395	0.93179	1.22583	1.19171	1.24325	0.903176	0.680688	0.974127	0.897714	1.04061	0.702335	1.09893	2.14343	1.86487	1.05491	0.648509	0.851541	1.3998	2.26473	0.904104	0.944764	0.750726	0.561464	1.13171	0.949994	1.02272
					RFC2_4	replication factor C subunit 2/4	K10755	AT1G21690	HOM05D001470	AT1G63160 AT1G77470	0.982926	1.18728	2.18928	0.821587	0.923131	0.922231	1.15551	0.963541	0.694343	0.865209	1.09284	0.950914	0.968813	1.02395	0.93179	1.22583	1.19171	1.24325	0.903176	0.680688	0.974127	0.897714	1.04061	0.702335	1.09893	2.14343	1.86487	1.05491	0.648509	0.851541	1.3998	2.26473	0.904104	0.944764	0.750726	0.561464	1.13171	0.949994	1.02272
					RFC3_5	replication factor C subunit 3/5	K10756	AT1G77470	HOM05D001470	AT1G63160 AT1G21690	0.982926	1.18728	2.18928	0.821587	0.923131	0.922231	1.15551	0.963541	0.694343	0.865209	1.09284	0.950914	0.968813	1.02395	0.93179	1.22583	1.19171	1.24325	0.903176	0.680688	0.974127	0.897714	1.04061	0.702335	1.09893	2.14343	1.86487	1.05491	0.648509	0.851541	1.3998	2.26473	0.904104	0.944764	0.750726	0.561464	1.13171	0.949994	1.02272
					PCNA	proliferating cell nuclear antigen	K04802	AT1G07370 AT2G29570	HOM05D002404		1.01143	0.777685	1.11534	2.09281	0.94059	1.40951	0.88302	0.535507	0.636727	0.601072	0.556752	0.968898	0.987135	0.521659	0.949413	0.468381	0.364273	0.475036	0.690193	1.04034	1.11662	0.457346	1.06029	0.357809	2.23942	0.935987	0.475036	1.6123	0.99116	0.867645	1.0697	1.15378	1.3818	1.44395	1.52985	0.858123	0.864838	0.48398	1.5631
					EXO1	exonuclease 1	K10746	AT1G18090	HOM05D002606	AT1G29630 AT2G02550	1.00459	0.976559	1.60064	0.901028	1.51859	1.0114	0.950426	0.576386	0.456888	0.517565	0.599252	1.04286	1.06249	1.12296	1.02189	2.01654	1.56832	1.0226	0.74288	1.11976	0.801238	1.96903	1.14122	1.92561	0.602593	3.52603	2.04519	0.867687	0.711214	0.933878	1.15136	1.24186	0.991524	1.29514	2.05829	1.53938	1.24114	1.04185	2.24322
					EXO1	exonuclease 1	K10746	AT1G29630	HOM05D002606	AT1G18090 AT2G02550	1.00459	0.976559	1.60064	0.901028	1.51859	1.0114	0.950426	0.576386	0.456888	0.517565	0.599252	1.04286	1.06249	1.12296	1.02189	2.01654	1.56832	1.0226	0.74288	1.11976	0.801238	1.96903	1.14122	1.92561	0.602593	3.52603	2.04519	0.867687	0.711214	0.933878	1.15136	1.24186	0.991524	1.29514	2.05829	1.53938	1.24114	1.04185	2.24322
					RFA1, RPA1, rpa	replication factor A1	K07466	AT2G06510 AT5G08020 AT5G45400 AT5G61000 AT4G19130	HOM05D000824		0.986078	1.72363	0.727061	1.14597	0.919717	0.91882	0.69074	0.837798	0.83013	0.893355	0.762156	0.947397	0.96523	0.816132	0.742675	0.732779	0.569903	0.74319	0.404926	0.406902	0.582314	1.07327	0.829406	0.55979	0.87589	0.54913	0.74319	0.472956	0.516888	0.509035	0.62758	0.676907	0.720608	0.564762	0.44877	0.895019	0.676516	0.567888	0.815151
					RFA1, RPA1, rpa	replication factor A1	K07466	AT1G03810 AT1G10590 AT1G23750 AT2G33845 AT4G28440	HOM05D001015		1.0293	0.367349	0.526845	0.988566	1.11075	1.10966	1.25131	1.58096	1.40357	1.4764	1.44644	1.37301	1.16571	0.985647	1.56963	0.884981	0.516206	0.897555	0.978063	0.982835	1.58234	0.864131	0.751258	0.676061	1.32227	1.10531	0.897555	1.14238	0.624248	0.614764	0.757931	0.817504	0.870282	0.795744	0.722642	1.75649	0.953205	0.914455	0.738347
					RFA2, RPA2	replication factor A2	K10739	AT2G24490 AT3G02920	HOM05D002728		1.01131	0.722356	1.24319	0.933081	1.0484	1.04738	0.984236	0.59689	0.473141	0.535976	0.620569	1.07996	1.10029	3.48872	1.05824	1.56621	0.812055	1.05897	1.53861	1.15959	0.82974	1.01954	1.18182	0.797646	1.24806	1.56491	0.529486	0.898553	0.736514	0.967099	1.19232	1.28603	1.54019	0.670608	0.852603	0.637657	1.28529	1.07891	0.580755
					RPA3	replication factor A3	K10740	AT3G52630 AT4G18590	HOM05D004855		1.00033	0.961874	1.3795	1.55309	1.74504	1.74334	1.63823	0.993507	0	0	0.516461	0.89878	1.8314	0.967815	1.76141	0.86897	0.675822	0.881316	0.640245	0.643369	1.38108	0.848497	0.983555	1.32766	1.03868	0.868251	1.76263	1.49562	1.22591	1.60971	1.98458	2.14057	2.56361	0.446484	1.41914	0.530682	1.06967	0.897911	1.9333
					POLD1	DNA polymerase delta subunit 1	K02327	AT5G63960	HOM05D002009		0.902446	3.9874	2.22392	0.715362	0.803777	0.802993	1.50916	0.343212	0.362742	0.410915	0.47577	0.827967	0.843552	0.891563	0.811316	3.20202	0.622576	0.811879	0.589802	0.592679	0.318067	1.17247	0.906063	0.917292	0	1.59969	1.21782	0.688891	1.12932	1.11216	0.914111	0.985959	0.78721	0.822613	0.653662	0.48887	2.46348	2.06792	0.890491
					POLD2	DNA polymerase delta subunit 2	K02328	AT2G42120	HOM05D004472		0.976972	1.36216	1.95358	0.733135	0.823746	0.822943	3.09331	3.28289	2.23052	1.89506	1.95036	0.848538	0.86451	0.913713	0.831473	0.820394	0.638043	0.83205	0.604455	0.607404	0.651939	0.801066	1.85715	0.626722	0.980616	1.63943	0	0.706006	0.57869	0.759863	0.936822	1.01045	1.61354	0.843051	0.669902	0.501016	1.00987	0.847717	0.912615
					POLD3	DNA polymerase delta subunit 3	K03504	AT1G78650	HOM05D002452		0.988047	1.18758	1.89246	0.852236	0.957568	0.956634	0.898959	0.954054	0.216074	0.734306	0.566802	1.47958	1.00495	1.06215	0.96655	0.953671	0.370848	0.967221	2.10796	1.41216	0.378925	1.3968	1.07943	1.82134	1.70988	0.952882	0.967221	0.8207	0.672701	0.883307	1.08901	1.17461	1.40675	0.612505	0.778731	2.03843	1.46741	0.985433	1.06087
					POLD4	DNA polymerase delta subunit 4	K03505	AT1G09815	HOM05D005269		0.997286	1.02241	2.19949	0.825418	0.927435	0.92653	0.87067	0.264009	0.418548	0.474133	0.548965	0.955347	0.973329	1.02873	1.87227	0.92366	0.718357	2.81035	1.70135	1.36772	0.734001	0.901899	1.04546	1.41122	1.10405	0.922896	0.936784	0.794874	0	0.85551	1.05474	1.13764	1.81664	1.18646	0.754226	0.564081	0.568495	0.954423	1.02749
					LIG1	DNA ligase 1	K10747	AT1G08130 AT1G49250	HOM05D001934	AT1G66730	0.984228	1.38937	1.83934	1.03539	1.16336	0.774817	2.54837	0.772728	0.525021	0.594745	0.688614	0.399458	1.62791	1.29042	0.391425	2.70346	1.20146	0.783392	1.28049	0.857826	0.613814	0.75422	1.31141	0.590071	0.923271	1.15767	1.56678	0.664719	1.36212	0.715427	0.882037	1.42705	0.759588	0.793749	1.26145	1.41515	0.950816	0.798143	0.859246
					recA	recombination protein RecA	K03553	AT1G79050	HOM05D001412	AT2G19490 AT3G10140 AT3G32920	1.02505	0.410688	0.942401	0.79574	1.19212	0.893217	1.11915	0.933227	1.076	1.06653	1.05845	0.920998	0.938333	0.991738	0.902475	1.18727	0.692528	1.20414	1.09345	0.87903	0.70761	0.869471	1.34382	1.13373	0.70957	0.889713	0.903102	1.02173	1.04684	1.09967	1.35576	1.46232	1.45943	0.991295	0.727108	1.81267	1.09611	0.920106	0.990546
					polA	DNA polymerase I	K02335	AT1G50840 AT3G20540	HOM05D003148		0.995461	1.01063	1.93257	1.63182	1.22233	1.22114	1.14752	0.521935	0.551635	0.624894	0.723521	1.25912	1.92423	1.35583	0.616899	0.608679	0.473387	0.617328	0.448467	0.450655	1.93479	1.78302	1.37788	0.929974	0.727554	1.21635	1.85198	1.57143	0.42935	1.12754	0.695062	0.749692	0.59857	0.625489	0.497024	0.371722	0.37463	0.628951	0
					recG	ATP-dependent DNA helicase RecG	K03655	AT2G01440	HOM05D005236		0.997643	1.01531	2.18421	0.819686	0.920994	0.920096	4.32312	0.524351	0.415641	0.47084	0.545153	0.948713	0.96657	1.02158	0	1.83449	1.42674	0.930278	0.675814	0.679112	0.728904	0.895636	1.0382	0.70071	0	1.83297	0	0.789354	0	0.849569	1.04742	2.25949	0.902011	1.41387	0.748988	0.560164	1.69364	0.947795	1.02035
					RAD50	DNA repair protein RAD50	K10866	AT2G31970	HOM05D005045		0.991935	0.98787	2.12518	1.59506	0.896102	0.895228	0.841256	1.78563	0.404408	0.458115	0.530419	0.923072	0.940447	0.993972	0.904508	0.892456	1.38818	0.905136	0.657549	0.660757	0.709204	0.871429	1.01014	0.681771	1.06675	0.891717	1.81027	0.76802	1.25904	0.826608	1.01911	1.09921	0.877633	0.917102	0.728745	0.545024	0.549289	1.84436	0
					MRE11	double-strand break repair protein MRE11	K10865	AT5G54260	HOM05D005363		0.98954	1.02961	2.21498	0.83123	0.933966	0.933055	0.876802	0.531736	0.421496	0.477472	0.552831	0.962075	0.980184	1.03597	1.88545	0.930165	0.723415	0.943381	1.37067	1.37735	0.73917	1.8165	1.05282	1.42116	1.11183	0.929395	0.943381	0.800472	0.65612	0.861535	1.06217	1.14566	0.914716	0.955853	0.759537	0.568053	1.145	0.961144	1.03473
					NBN, NBS1	nibrin	K10867	AT3G02680	HOM05D006560		1.01424	0.5992	0.859362	0.967498	1.08707	1.08601	1.02054	0.928359	0.490593	0.555746	0.643459	1.11979	1.14087	1.2058	0	1.08265	0.842008	1.09803	0.797682	0.801575	0.860346	1.05714	3.67624	0.827067	1.29409	1.08176	1.09803	0.931697	1.52736	1.00277	1.2363	1.33347	1.06467	0.556275	0.884052	0.661177	0.66635	1.11871	1.20435
					ATM, TEL1	serine-protein kinase ATM	K04728	AT3G48190	HOM05D001734	AT5G40820	0.995202	0.979925	1.40539	0.949341	0.711116	0.710422	1.33518	0.404861	0.481386	0.45443	0.631384	0.732518	0.746306	1.18317	0.358893	2.12467	1.37701	0.718285	0.782713	0.524354	0.5628	1.38307	0.801611	0.54103	0.846538	0.707636	1.07743	0.609475	2.74761	0.655968	0.808731	0.872296	0.696459	1.0007	0.578307	0.432513	1.52564	0.731809	0.787834
					BARD1	BRCA1-associated RING domain protein 1	K10683	AT1G04020 AT4G21070	HOM05D000001	AT1G02310 AT1G03510 AT1G03540 AT1G04840 AT1G05750 AT1G06140 AT1G06143 AT1G08070 AT1G09190 AT1G09220 AT1G09410 AT1G10330 AT1G11290 AT1G13410 AT1G14210 AT1G14220 AT1G14470 AT1G15510 AT1G16480 AT1G17630 AT1G18485 AT1G19720 AT1G20230 AT1G22830 AT1G23450 AT1G25360 AT1G26820 AT1G26900 AT1G27440 AT1G28690 AT1G29710 AT1G31430 AT1G31790 AT1G31920 AT1G32415 AT1G33040 AT1G33350 AT1G34160 AT1G43980 AT1G47580…	0.936258	3.83152	0.13073	0.842938	0.894502	0.856083	0.899736	0.599139	0.496975	0.521664	0.602886	0.921424	0.966378	0.912988	0.956004	1.23523	0.756893	1.14269	0.821848	0.831401	0.868562	1.25364	1.18628	1.04657	1.20355	1.19307	1.1275	0.998577	1.16438	0.707256	1.12415	1.17562	1.1006	1.01259	0.96585	1.22983	1.33621	1.23769	1.00766
					BRIP1, BACH1, FANCJ	fanconi anemia group J protein	K15362	AT1G20720 AT1G20750	HOM05D001537	AT1G79890 AT1G79950 AT2G05635	0.985295	1.05945	2.27918	1.42554	1.60173	1.28013	1.50369	1.00311	0.722855	1.06451	1.13771	1.31995	1.68099	1.42133	0.970052	2.23329	0.744384	0.970725	0.82273	0.708638	0.760595	0.934576	1.08334	0.731175	1.14405	1.59389	0.64715	0.823674	1.35028	1.18201	1.45728	1.17886	0.941229	0.655706	0.781553	0.584519	0.589092	0.989003	1.06472
					TOPBP1	topoisomerase (DNA) II binding protein 1	K10728	AT4G02110	HOM05D004995		0.985278	0.73593	3.51819	0.792179	0.890088	0.88922	1.67122	0.506755	0.401694	0.45504	0.526859	0.916877	0.934135	1.9746	0.898437	0.886466	0.689429	0.899061	0.653136	0.656323	0.704444	0.865581	1.00336	0.677196	1.05959	1.77146	0.899061	0.762866	0.625296	0.82106	1.01227	0	0.871742	1.13868	0.723854	1.08273	2.18241	0.91599	0.986114
					TOPBP1	topoisomerase (DNA) II binding protein 1	K10728	AT1G77320	HOM05D001245		0.9857	1.24274	2.09684	0.708208	0.795739	0.794963	0.747035	0.981585	0.718228	0.745811	0.78502	0.819688	1.67023	0.882647	1.60641	1.05667	0.61635	0.80376	1.36244	0.977921	1.25955	0.773829	1.196	1.61443	0.947276	0.263948	1.60752	2.27334	0.559014	0.734028	9.0497	0.976099	1.03912	0.542925	0.647126	0.806636	0.812947	0.818895	1.17545
					BABAM, NBA1, MERIT40	BRISC and BRCA1-A complex member 1	K20776	AT4G32960	HOM05D005447	AT4G32970	1.00368	1.04432	0.748873	1.68621	1.89462	1.89277	2.66798	0.269666	0.855034	0.726439	0.560729	0.975819	1.98837	1.05077	1.91239	0.943453	0.73375	0.956858	1.39025	1.39703	1.49946	0.921225	1.06786	1.44146	1.12771	0.942672	0.956858	0.811907	0.665493	0.873843	1.07735	1.16202	0.927783	0.969508	0.770388	0.576169	0.580677	1.94975	1.04951
					BRE, BRCC45	BRCA1-A complex subunit BRE	K12173	AT5G42470	HOM05D006392		0.998283	1.16964	0.838737	0.944278	1.06099	1.05995	0.996047	0.604052	0.478819	0.542408	0.628016	1.09292	1.11349	1.17686	1.07094	1.05667	0.8218	1.07168	0.778538	0.782337	1.67939	1.03177	1.196	1.61443	1.26303	1.05579	1.07168	0.909336	0.745352	0.978704	1.20663	1.30147	1.03912	0.814387	0.862834	1.93593	1.95107	1.09186	1.17545
					BRCC3, BRCC36	BRCA1/BRCA2-containing complex subunit 3	K11864	AT1G80210 AT3G06820	HOM05D005526		0.973177	2.10367	0.75426	1.69834	1.90825	0.953193	1.79145	0.543213	0.430593	0.487777	0.564763	0.982839	1.00134	1.05833	0.963073	0.950241	1.47806	0.963742	0.700124	0.70354	0.755124	0.927853	1.07554	0.725915	1.13582	1.89891	0.963742	1.6355	0.670281	0.880129	1.0851	1.17038	1.86892	0.976483	0.77593	1.16063	1.16971	0.981888	1.05706
					BRCA2, FANCD1	breast cancer 2 susceptibility protein	K08775	AT4G00020 AT5G01630	HOM05D005064		1.00611	0.493935	1.41679	0.797532	1.7922	0.895228	0.841256	1.27545	0.808816	0.916229	1.06084	1.84614	1.88089	1.98794	1.80902	0.892456	0.694088	0.905136	0.657549	0.660757	0.709204	0.871429	1.01014	0.681771	0	2.67515	0.905136	1.53604	0.629521	0.826608	1.01911	1.09921	0.877633	0.917102	0.728745	0.545024	0.549289	0.922179	0.992777
					RFA1, RPA1, rpa	replication factor A1	K07466	AT2G06510 AT5G08020 AT5G45400 AT5G61000 AT4G19130	HOM05D000824		0.986078	1.72363	0.727061	1.14597	0.919717	0.91882	0.69074	0.837798	0.83013	0.893355	0.762156	0.947397	0.96523	0.816132	0.742675	0.732779	0.569903	0.74319	0.404926	0.406902	0.582314	1.07327	0.829406	0.55979	0.87589	0.54913	0.74319	0.472956	0.516888	0.509035	0.62758	0.676907	0.720608	0.564762	0.44877	0.895019	0.676516	0.567888	0.815151
					RFA1, RPA1, rpa	replication factor A1	K07466	AT1G03810 AT1G10590 AT1G23750 AT2G33845 AT4G28440	HOM05D001015		1.0293	0.367349	0.526845	0.988566	1.11075	1.10966	1.25131	1.58096	1.40357	1.4764	1.44644	1.37301	1.16571	0.985647	1.56963	0.884981	0.516206	0.897555	0.978063	0.982835	1.58234	0.864131	0.751258	0.676061	1.32227	1.10531	0.897555	1.14238	0.624248	0.614764	0.757931	0.817504	0.870282	0.795744	0.722642	1.75649	0.953205	0.914455	0.738347
					RFA2, RPA2	replication factor A2	K10739	AT2G24490 AT3G02920	HOM05D002728		1.01131	0.722356	1.24319	0.933081	1.0484	1.04738	0.984236	0.59689	0.473141	0.535976	0.620569	1.07996	1.10029	3.48872	1.05824	1.56621	0.812055	1.05897	1.53861	1.15959	0.82974	1.01954	1.18182	0.797646	1.24806	1.56491	0.529486	0.898553	0.736514	0.967099	1.19232	1.28603	1.54019	0.670608	0.852603	0.637657	1.28529	1.07891	0.580755
					RPA3	replication factor A3	K10740	AT3G52630 AT4G18590	HOM05D004855		1.00033	0.961874	1.3795	1.55309	1.74504	1.74334	1.63823	0.993507	0	0	0.516461	0.89878	1.8314	0.967815	1.76141	0.86897	0.675822	0.881316	0.640245	0.643369	1.38108	0.848497	0.983555	1.32766	1.03868	0.868251	1.76263	1.49562	1.22591	1.60971	1.98458	2.14057	2.56361	0.446484	1.41914	0.530682	1.06967	0.897911	1.9333
					RAD51	DNA repair protein RAD51	K04482	AT5G20850	HOM05D001363	AT3G22880 AT5G57450	0.993668	0.798061	2.51804	0.515435	0.868711	0.867863	1.35923	1.23646	0.65341	0.592148	1.02841	0.894856	0.911699	0.963589	1.46143	0.865175	0.672871	0.877468	1.06242	1.0676	0.9167	1.12639	0.97926	2.42341	1.03414	1.15261	1.46245	0.744544	0.610278	0.801341	0.987959	1.06561	1.13441	0.740891	1.17745	2.4657	0.709998	0.89399	1.28324
					RAD51L1, RAD51B	RAD51-like protein 1	K10869	AT2G28560	HOM05D007288		0.980016	1.0248	2.9395	0	1.23947	1.23826	1.16361	0.705669	0.559368	0.633654	0.733664	1.27677	1.3008	0	2.50219	1.23442	0.960047	1.25196	0.909507	0.913945	0	1.20534	1.3972	0.943011	1.47551	1.2334	1.25196	1.06231	0.870739	1.14335	1.40961	1.5204	1.21392	0.951387	1.00798	0.753865	0.759764	1.27554	1.37319
					RAD51L3, RAD51D	RAD51-like protein 3	K10871	AT1G07745	HOM05D007197		0.972354	1.66142	2.85933	1.07304	1.20566	1.20449	1.13187	0.343212	0.544112	0.616372	0.713655	1.24195	1.26533	0	1.21697	1.20076	1.86773	1.21782	0.884702	0.889019	0.954202	1.17247	0	1.83458	0	2.39953	1.21782	1.03334	0.846991	1.11216	1.37117	1.47894	1.18081	0.61696	0.980494	0.733305	0.739043	2.4815	0
					XRCC2	DNA-repair protein XRCC2	K10879	AT5G64520	HOM05D007524		0.964728	1.46205	3.14526	1.18035	1.32623	1.32494	1.24506	0.755066	0.598524	0.67801	0.78502	1.36615	1.39186	1.47108	1.33867	1.32083	1.02725	1.3396	0.973173	0.977921	1.04962	1.28972	0	1.00902	1.57879	1.31974	0	1.13667	0	1.22338	1.50828	3.25366	1.2989	1.01798	1.07854	0.806636	0.812947	1.36482	1.46931
					XRCC3	DNA-repair protein XRCC3	K10880	AT5G57450	HOM05D001363	AT3G22880 AT5G20850	0.993668	0.798061	2.51804	0.515435	0.868711	0.867863	1.35923	1.23646	0.65341	0.592148	1.02841	0.894856	0.911699	0.963589	1.46143	0.865175	0.672871	0.877468	1.06242	1.0676	0.9167	1.12639	0.97926	2.42341	1.03414	1.15261	1.46245	0.744544	0.610278	0.801341	0.987959	1.06561	1.13441	0.740891	1.17745	2.4657	0.709998	0.89399	1.28324
					RAD54L, RAD54	DNA repair and recombination protein RAD54 and RAD54-like protein	K10875	AT3G19210	HOM05D000104	AT1G02060 AT1G03750 AT1G08600 AT2G02090 AT2G13370 AT2G18760 AT2G25170 AT2G28290 AT2G44980 AT2G46020 AT3G06010 AT3G06400 AT3G12810 AT3G54280 AT3G57300 AT4G31900 AT5G18620 AT5G19310 AT5G44800 AT5G63950 AT5G66750	0.978529	1.46346	2.09887	0.952815	0.942108	0.941189	1.12566	0.646084	0.715059	0.75529	0.735085	1.05869	1.03367	0.950002	1.33997	1.62066	0.696553	0.821841	1.03696	0.852563	0.948964	1.33261	0.868908	0.781935	0.968584	1.5767	1.12462	0.95426	0.932593	0.869046	1.21754	0.998057	1.04851	1.00801	0.661683	0.72928	1.15498	0.837316	0.759088
					POLD1	DNA polymerase delta subunit 1	K02327	AT5G63960	HOM05D002009	AT1G67500	0.902446	3.9874	2.22392	0.715362	0.803777	0.802993	1.50916	0.343212	0.362742	0.410915	0.47577	0.827967	0.843552	0.891563	0.811316	3.20202	0.622576	0.811879	0.589802	0.592679	0.318067	1.17247	0.906063	0.917292	0	1.59969	1.21782	0.688891	1.12932	1.11216	0.914111	0.985959	0.78721	0.822613	0.653662	0.48887	2.46348	2.06792	0.890491
					POLD2	DNA polymerase delta subunit 2	K02328	AT2G42120	HOM05D004472		0.976972	1.36216	1.95358	0.733135	0.823746	0.822943	3.09331	3.28289	2.23052	1.89506	1.95036	0.848538	0.86451	0.913713	0.831473	0.820394	0.638043	0.83205	0.604455	0.607404	0.651939	0.801066	1.85715	0.626722	0.980616	1.63943	0	0.706006	0.57869	0.759863	0.936822	1.01045	1.61354	0.843051	0.669902	0.501016	1.00987	0.847717	0.912615
					POLD3	DNA polymerase delta subunit 3	K03504	AT1G78650	HOM05D002452	AT1G78630	0.988047	1.18758	1.89246	0.852236	0.957568	0.956634	0.898959	0.954054	0.216074	0.734306	0.566802	1.47958	1.00495	1.06215	0.96655	0.953671	0.370848	0.967221	2.10796	1.41216	0.378925	1.3968	1.07943	1.82134	1.70988	0.952882	0.967221	0.8207	0.672701	0.883307	1.08901	1.17461	1.40675	0.612505	0.778731	2.03843	1.46741	0.985433	1.06087
					POLD4	DNA polymerase delta subunit 4	K03505	AT1G09815	HOM05D005269		0.997286	1.02241	2.19949	0.825418	0.927435	0.92653	0.87067	0.264009	0.418548	0.474133	0.548965	0.955347	0.973329	1.02873	1.87227	0.92366	0.718357	2.81035	1.70135	1.36772	0.734001	0.901899	1.04546	1.41122	1.10405	0.922896	0.936784	0.794874	0	0.85551	1.05474	1.13764	1.81664	1.18646	0.754226	0.564081	0.568495	0.954423	1.02749
					BLM, RECQL3, SGS1	bloom syndrome protein	K10901	AT1G10930 AT4G35740	HOM05D000246	AT1G10840 AT1G24350 AT1G27880 AT1G31360 AT1G67600 AT3G05740 AT3G12685 AT3G21610 AT3G61770 AT5G27680	0.991687	1.13089	1.71371	0.895768	0.929059	1.0055	0.944878	0.771375	0.803622	0.831185	1.0082	1.03677	1.05629	1.11641	1.17222	1.31081	0.959486	0.938424	0.766949	0.742147	1.22548	1.43051	1.39638	1.76711	1.10598	1.23268	0.78202	1.12804	1.0334	1.14268	1.32074	1.13964	1.13739	1.03007	1.0074	0.941782	1.04407	1.03577	0.943515
					TOP3	DNA topoisomerase III	K03165	AT2G32000 AT5G63920	HOM05D002182		0.983719	1.42871	1.36602	0.768956	0.863994	0.863152	0.811113	0.737849	0.779835	0.8834	1.02283	0.889998	0.90675	0.958357	0.872099	1.29072	1.00383	0.872704	0.792486	0.637082	1.36759	0.840206	1.94789	0.986015	1.02853	2.5793	0.872704	0.740502	1.21393	0.79699	0.982595	1.05983	0.846186	0.994772	0.702634	1.05099	0.529607	1.3337	0.957206
					MUS81	crossover junction endonuclease MUS81	K08991	AT4G30870 AT5G39770	HOM05D004944		0.992691	0.974699	2.09684	0.786898	1.76831	1.76658	0.830039	0.503377	0.399016	0.452006	0.523347	2.73229	1.85581	0.980719	0.892448	0.880556	0.684833	0.893067	0.648782	0.651947	0.699748	0.85981	0.996669	0.672681	1.05253	1.75966	1.78613	0.75778	0.621127	0.815587	1.00552	1.08455	0.865931	1.13109	0.719029	3.22654	1.08393	3.63953	0.97954
				Non-homologous end-joining (ko03450)	XRCC6, KU70, G22P1	ATP-dependent DNA helicase 2 subunit 1	K10884	AT1G16970	HOM05D006139		0.983586	1.41671	1.62546	0	1.02809	1.02708	1.93032	0.585322	0.927944	0.525589	0.608543	1.05903	1.07896	1.14037	1.03773	1.0239	0.796318	1.03845	0.754397	0.758078	0.81366	1.99956	1.15892	1.56437	1.22387	1.02306	1.03845	0.88114	0.722241	0.948357	1.16921	1.26111	1.0069	1.31522	0.83608	0.625299	0.630192	1.058	2.278
					XRCC5, KU80, G22P2	ATP-dependent DNA helicase 2 subunit 2	K10885	AT1G48050	HOM05D004484		0.989632	1.14222	1.96579	0.737717	0.828895	1.65617	0.778161	0.471916	0.374077	0.423756	0.490638	0.853841	0.869913	1.83885	0.83667	0.825522	1.28406	0.83725	0.608233	0.611201	0	0.806072	0.934377	2.52255	1.97349	0.824838	1.6745	0.710419	1.16461	0.764612	0.942677	1.01677	0.81181	1.27248	0.674089	1.00829	0.508092	0.853015	1.83664
					POLL	DNA polymerase lambda	K03512	AT1G10520	HOM05D005206		0.947371	2.01662	2.8922	1.62807	0.914642	0.91375	0.858661	0.520735	0.412775	0.701389	0.541393	0.94217	0.959904	1.01454	0.923222	2.73276	0.708448	0.923863	0.671154	0.674428	0.723877	0.889459	1.03104	0.695877	1.08882	0.910166	1.84773	0.78391	1.28509	0.84371	1.0402	1.12195	0.89579	1.1701	2.97529	2.2252	1.12131	0.941258	1.01332
					LIG4, DNL4	DNA ligase 4	K10777	AT5G57160	HOM05D004601		0.962338	1.61936	2.65423	0.747055	0.839387	0.838568	0.788012	0.716834	0.757625	0.64368	0.496848	0.86465	0.880925	0.931062	0.847261	0.835971	0.650158	0.847849	0.615932	0.618937	0.664318	0.816276	0.946205	0.638621	1.99847	2.50584	1.6957	0.719411	0	0.774291	0.95461	2.05928	0.822086	0.859058	0.682622	0.510529	0.514524	0.863813	0.929943
					RAD50	DNA repair protein RAD50	K10866	AT2G31970	HOM05D005045		0.991935	0.98787	2.12518	1.59506	0.896102	0.895228	0.841256	1.78563	0.404408	0.458115	0.530419	0.923072	0.940447	0.993972	0.904508	0.892456	1.38818	0.905136	0.657549	0.660757	0.709204	0.871429	1.01014	0.681771	1.06675	0.891717	1.81027	0.76802	1.25904	0.826608	1.01911	1.09921	0.877633	0.917102	0.728745	0.545024	0.549289	1.84436	0
					MRE11	double-strand break repair protein MRE11	K10865	AT5G54260	HOM05D005363		0.98954	1.02961	2.21498	0.83123	0.933966	0.933055	0.876802	0.531736	0.421496	0.477472	0.552831	0.962075	0.980184	1.03597	1.88545	0.930165	0.723415	0.943381	1.37067	1.37735	0.73917	1.8165	1.05282	1.42116	1.11183	0.929395	0.943381	0.800472	0.65612	0.861535	1.06217	1.14566	0.914716	0.955853	0.759537	0.568053	1.145	0.961144	1.03473
					FEN1, RAD2	flap endonuclease-1	K04799	AT5G26680	HOM05D003868		0.99036	1.21837	1.74737	0.655748	0.736795	0.736077	0.691699	0.419481	0.665026	0.753344	0.436122	0.75897	0.773256	0.817266	0.743707	0.733797	0.570694	0.744223	4.32521	4.88961	0.583123	1.43302	0.830558	8.96908	1.75421	1.46638	0	0.631483	0.517606	0.679656	0.837935	0.903796	0.721609	0.565546	0.599191	0.448131	0.451637	0.758236	0
[truncated: 64 more columns]

## Sheet: taxonomy
Taxonomic information	https://www.ncbi.nlm.nih.gov/Taxonomy/Browser/wwwtax.cgi
Organisms
Organism	Group analysis	Phylum	Class		Order	Family
Arabidopsis lyrata	Land plants	Streptophyta	Magnoliopsida	eudicotyledons	Brassicales	Brassicaceae
Arabidopsis thaliana	Land plants	Streptophyta	Magnoliopsida	eudicotyledons	Brassicales	Brassicaceae
Capsella rubella	Land plants	Streptophyta	Magnoliopsida	eudicotyledons	Brassicales	Brassicaceae
Cardamine hirsuta	Land plants	Streptophyta	Magnoliopsida	eudicotyledons	Brassicales	Brassicaceae
Brassica carinata	Land plants	Streptophyta	Magnoliopsida	eudicotyledons	Brassicales	Brassicaceae
Brassica oleracea	Land plants	Streptophyta	Magnoliopsida	eudicotyledons	Brassicales	Brassicaceae
Brassica napus	Land plants	Streptophyta	Magnoliopsida	eudicotyledons	Brassicales	Brassicaceae
Brassica rapa	Land plants	Streptophyta	Magnoliopsida	eudicotyledons	Brassicales	Brassicaceae
Schrenkiella parvula	Land plants	Streptophyta	Magnoliopsida	eudicotyledons	Brassicales	Brassicaceae
Eutrema salsugineum	Land plants	Streptophyta	Magnoliopsida	eudicotyledons	Brassicales	Brassicaceae
Aethionema arabicum	Land plants	Streptophyta	Magnoliopsida	eudicotyledons	Brassicales	Brassicaceae
Tarenaya hassleriana	Land plants	Streptophyta	Magnoliopsida	eudicotyledons	Brassicales	Cleomaceae
Carica papaya	Land plants	Streptophyta	Magnoliopsida	eudicotyledons	Brassicales	Caricaceae
Corchorus olitorius	Land plants	Streptophyta	Magnoliopsida	eudicotyledons	Malvales	Malvaceae
Theobroma cacao	Land plants	Streptophyta	Magnoliopsida	eudicotyledons	Malvales	Malvaceae
Gossypium hirsutum	Land plants	Streptophyta	Magnoliopsida	eudicotyledons	Malvales	Malvaceae
Gossypium raimondii	Land plants	Streptophyta	Magnoliopsida	eudicotyledons	Malvales	Malvaceae
Durio zibethinus	Land plants	Streptophyta	Magnoliopsida	eudicotyledons	Malvales	Malvaceae
Acer truncatum	Land plants	Streptophyta	Magnoliopsida	eudicotyledons	Sapindales	Sapindaceae
Citrus clementina	Land plants	Streptophyta	Magnoliopsida	eudicotyledons	Sapindales	Rutaceae
Eucalyptus grandis	Land plants	Streptophyta	Magnoliopsida	eudicotyledons	Myrtales	Myrtaceae
Punica granatum	Land plants	Streptophyta	Magnoliopsida	eudicotyledons	Myrtales	Lythraceae
Corylus avellana	Land plants	Streptophyta	Magnoliopsida	eudicotyledons	Fagales	Betulaceae
Carpinus fangiana	Land plants	Streptophyta	Magnoliopsida	eudicotyledons	Fagales	Betulaceae
Carya illinoinensis	Land plants	Streptophyta	Magnoliopsida	eudicotyledons	Fagales	Juglandaceae
Quercus lobata	Land plants	Streptophyta	Magnoliopsida	eudicotyledons	Fagales	Fagaceae
Cucumis melo	Land plants	Streptophyta	Magnoliopsida	eudicotyledons	Cucurbitales	Cucurbitaceae
Cucumis sativus L.	Land plants	Streptophyta	Magnoliopsida	eudicotyledons	Cucurbitales	Cucurbitaceae
Citrullus lanatus	Land plants	Streptophyta	Magnoliopsida	eudicotyledons	Cucurbitales	Cucurbitaceae
Sechium edule	Land plants	Streptophyta	Magnoliopsida	eudicotyledons	Cucurbitales	Cucurbitaceae
Fragaria x ananassa	Land plants	Streptophyta	Magnoliopsida	eudicotyledons	Rosales	Rosaceae
Fragaria vesca	Land plants	Streptophyta	Magnoliopsida	eudicotyledons	Rosales	Rosaceae
Rosa chinensis	Land plants	Streptophyta	Magnoliopsida	eudicotyledons	Rosales	Rosaceae
Malus domestica	Land plants	Streptophyta	Magnoliopsida	eudicotyledons	Rosales	Rosaceae
Prunus persica	Land plants	Streptophyta	Magnoliopsida	eudicotyledons	Rosales	Rosaceae
Cannabis sativa	Land plants	Streptophyta	Magnoliopsida	eudicotyledons	Rosales	Cannabaceae
Medicago truncatula	Land plants	Streptophyta	Magnoliopsida	eudicotyledons	Fabales	Fabaceae
Trifolium pratense	Land plants	Streptophyta	Magnoliopsida	eudicotyledons	Fabales	Fabaceae
Pisum sativum	Land plants	Streptophyta	Magnoliopsida	eudicotyledons	Fabales	Fabaceae
Cicer arietinum L.	Land plants	Streptophyta	Magnoliopsida	eudicotyledons	Fabales	Fabaceae
Lotus japonicus	Land plants	Streptophyta	Magnoliopsida	eudicotyledons	Fabales	Fabaceae
Glycine max	Land plants	Streptophyta	Magnoliopsida	eudicotyledons	Fabales	Fabaceae
Phaseolus vulgaris	Land plants	Streptophyta	Magnoliopsida	eudicotyledons	Fabales	Fabaceae
Vigna mungo	Land plants	Streptophyta	Magnoliopsida	eudicotyledons	Fabales	Fabaceae
Lupinus albus	Land plants	Streptophyta	Magnoliopsida	eudicotyledons	Fabales	Fabaceae
Arachis hypogaea	Land plants	Streptophyta	Magnoliopsida	eudicotyledons	Fabales	Fabaceae
Manihot esculenta	Land plants	Streptophyta	Magnoliopsida	eudicotyledons	Malpighiales	Euphorbiaceae
Sapria himalayana	Land plants	Streptophyta	Magnoliopsida	eudicotyledons	Malpighiales	Rafflesiaceae
Populus trichocarpa	Land plants	Streptophyta	Magnoliopsida	eudicotyledons	Malpighiales	Salicaceae
Salix brachista	Land plants	Streptophyta	Magnoliopsida	eudicotyledons	Malpighiales	Salicaceae
Tripterygium wilfordii	Land plants	Streptophyta	Magnoliopsida	eudicotyledons	Celastrales	Celastraceae
Vitis vinifera	Land plants	Streptophyta	Magnoliopsida	eudicotyledons	Vitales	Vitaceae
Rhododendron simsii	Land plants	Streptophyta	Magnoliopsida	eudicotyledons	Ericales	Ericaceae
Vaccinium macrocarpon	Land plants	Streptophyta	Magnoliopsida	eudicotyledons	Ericales	Ericaceae
Actinidia chinensis	Land plants	Streptophyta	Magnoliopsida	eudicotyledons	Ericales	Actinidiaceae
Camellia sinensis var. sinensis	Land plants	Streptophyta	Magnoliopsida	eudicotyledons	Ericales	Theaceae
Davidia involucrata	Land plants	Streptophyta	Magnoliopsida	eudicotyledons	Cornales	Nyssaceae
Hydrangea macrophylla	Land plants	Streptophyta	Magnoliopsida	eudicotyledons	Cornales	Hydrangeaceae
Erythranthe guttata	Land plants	Streptophyta	Magnoliopsida	eudicotyledons	Lamiales	Phrymaceae
Striga asiatica	Land plants	Streptophyta	Magnoliopsida	eudicotyledons	Lamiales	Orobanchaceae
Salvia bowleyana	Land plants	Streptophyta	Magnoliopsida	eudicotyledons	Lamiales	Lamiaceae
Utricularia gibba	Land plants	Streptophyta	Magnoliopsida	eudicotyledons	Lamiales	Lentibulariaceae
Avicennia marina	Land plants	Streptophyta	Magnoliopsida	eudicotyledons	Lamiales	Acanthaceae
Olea europaea	Land plants	Streptophyta	Magnoliopsida	eudicotyledons	Lamiales	Oleaceae
Capsicum annuum	Land plants	Streptophyta	Magnoliopsida	eudicotyledons	Solanales	Solanaceae
Solanum lycopersicum	Land plants	Streptophyta	Magnoliopsida	eudicotyledons	Solanales	Solanaceae
Solanum pennellii	Land plants	Streptophyta	Magnoliopsida	eudicotyledons	Solanales	Solanaceae
Solanum tuberosum	Land plants	Streptophyta	Magnoliopsida	eudicotyledons	Solanales	Solanaceae
Nicotiana tabacum	Land plants	Streptophyta	Magnoliopsida	eudicotyledons	Solanales	Solanaceae
Petunia axillaris	Land plants	Streptophyta	Magnoliopsida	eudicotyledons	Solanales	Solanaceae
Coffea canephora	Land plants	Streptophyta	Magnoliopsida	eudicotyledons	Gentianales	Rubiaceae
Erigeron canadensis	Land plants	Streptophyta	Magnoliopsida	eudicotyledons	Asterales	Asteraceae
Helianthus annuus	Land plants	Streptophyta	Magnoliopsida	eudicotyledons	Asterales	Asteraceae
Lactuca sativa	Land plants	Streptophyta	Magnoliopsida	eudicotyledons	Asterales	Asteraceae
Daucus carota	Land plants	Streptophyta	Magnoliopsida	eudicotyledons	Apiales	Apiaceae
Lonicera japonica	Land plants	Streptophyta	Magnoliopsida	eudicotyledons	Dipsacales	Caprifoliaceae
Beta vulgaris	Land plants	Streptophyta	Magnoliopsida	eudicotyledons	Caryophyllales	Chenopodiaceae
Chenopodium quinoa	Land plants	Streptophyta	Magnoliopsida	eudicotyledons	Caryophyllales	Chenopodiaceae
Amaranthus hybridus	Land plants	Streptophyta	Magnoliopsida	eudicotyledons	Caryophyllales	Amaranthaceae
Selenicereus undatus	Land plants	Streptophyta	Magnoliopsida	eudicotyledons	Caryophyllales	Cactaceae
Simmondsia chinensis	Land plants	Streptophyta	Magnoliopsida	eudicotyledons	Caryophyllales	Simmondsiaceae
Trochodendron aralioides	Land plants	Streptophyta	Magnoliopsida	eudicotyledons	Trochodendrales	Trochodendraceae
Nelumbo nucifera	Land plants	Streptophyta	Magnoliopsida	eudicotyledons	Proteales	Nelumbonaceae
Aquilegia oxysepala	Land plants	Streptophyta	Magnoliopsida	eudicotyledons	Ranunculales	Ranunculaceae
Papaver somniferum	Land plants	Streptophyta	Magnoliopsida	eudicotyledons	Ranunculales	Papaveraceae
Ceratophyllum demersum	Land plants	Streptophyta	Magnoliopsida	eudicotyledons	Ceratophyllales	Ceratophyllaceae
Magnolia biondii	Land plants	Streptophyta	Magnoliopsida	eudicotyledons	Magnoliales	Magnoliaceae
Oryza sativa ssp. japonica	Land plants	Streptophyta	Magnoliopsida	monocotyledons	Poales	Poaceae
Zea mays	Land plants	Streptophyta	Magnoliopsida	monocotyledons	Poales	Poaceae
Vanilla planifolia	Land plants	Streptophyta	Magnoliopsida	monocotyledons	Asparagales	Orchidaceae
Amborella trichopoda	Land plants	Streptophyta	Magnoliopsida	amborella	Amborellales	Amborellaceae
Sequoiadendron giganteum	Land plants	Streptophyta	Pinopsida	conifers	Cupressales	Cupressaceae
Selaginella moellendorffii	Basal land plants	Streptophyta	Lycopodiopsida	Lycophyta	Selaginellales	Selaginellaceae
Anthoceros agrestis	Basal land plants	Streptophyta	Anthocerotopsida	hornworts	Anthocerotales	Anthocerotaceae
Marchantia polymorpha	Basal land plants	Streptophyta	Marchantiopsida	liverworts	Marchantiales	Marchantiaceae
Physcomitrium patens	Basal land plants	Streptophyta	Bryopsida	mosses	Funariales	Funariaceae
Chara braunii	n/a	Streptophyta	Charophyceae	charophytic algae	Charales	Characeae
Chlamydomonas reinhardtii	Basal Viridiplantae	Chlorophyta	Chlorophyceae	green algae	Chlamydomonadales	Chlamydomonadaceae
Micromonas commoda	Basal Viridiplantae	Chlorophyta	Mamiellophyceae	green algae	Mamiellales	Mamiellaceae
Prasinoderma coloniale	Basal Viridiplantae	Prasinodermophyta	Prasinodermophyceae	pico-eukaryotic marine green alga	Prasinodermales	Prasinodermaceae

## Sheet: HOM05D006093
Gene family	HOM05D006093					index
PLAZA data							Gene family expansion analysis
Organism	Total genes	Genes in family	Percentage total	Percentage family	Ratio family vs. total		Pnorm	GCnorm	ERspecies		Taxon	Clade	ERtaxon
Arabidopsis lyrata	31073	3	0.0085	0.0231	2.72		0.00847208	0.0230769	2.72388		Families	Brassicaceae	0.83415
Arabidopsis thaliana	27655	1	0.0075	0.0077	1.03		0.00754016	0.00769231	1.02018			Cleomaceae	1.02975
Capsella rubella	27682	1	0.0075	0.0077	1.03		0.00754752	0.00769231	1.01918			Caricaceae	1.01603
Cardamine hirsuta	29458	2	0.008	0.0154	1.93		0.00803175	0.0153846	1.91547			Malvaceae	1.07016
Brassica carinata	97149	2	0.0265	0.0154	0.58		0.0264878	0.0153846	0.58082			Sapindaceae	0.992089
Brassica oleracea	61279	1	0.0167	0.0077	0.46		0.0167078	0.00769231	0.460403			Rutaceae	1.15
Brassica napus	108190	1	0.0295	0.0077	0.26		0.0294981	0.00769231	0.260773			Myrtaceae	1.55234
Brassica rapa	46721	1	0.0127	0.0077	0.61		0.0127385	0.00769231	0.603862			Lythraceae	1.21446
Schrenkiella parvula	26847	1	0.0073	0.0077	1.05		0.00731986	0.00769231	1.05088			Betulaceae	2.55692
Eutrema salsugineum	26351	1	0.0072	0.0077	1.07		0.00718463	0.00769231	1.07066			Juglandaceae	0.874362
Aethionema arabicum	24932	1	0.0068	0.0077	1.13		0.00679773	0.00769231	1.1316			Fagaceae	0.716685
Tarenaya hassleriana	27398	1	0.0075	0.0077	1.03		0.00747009	0.00769231	1.02975			Cucurbitaceae	1.07397
Carica papaya	27768	1	0.0076	0.0077	1.01		0.00757097	0.00769231	1.01603			Rosaceae	0.760895
Corchorus olitorius	35704	1	0.0097	0.0077	0.79		0.00973473	0.00769231	0.790192			Cannabaceae	1.13024
Theobroma cacao	27379	2	0.0075	0.0154	2.05		0.00746491	0.0153846	2.06092			Fabaceae	0.886724
Gossypium hirsutum	75376	3	0.0206	0.0231	1.12		0.0205513	0.0230769	1.12289			Euphorbiaceae	1.72004
Gossypium raimondii	37505	1	0.0102	0.0077	0.75		0.0102258	0.00769231	0.752247			Rafflesiaceae	0.511458
Durio zibethinus	34943	1	0.0095	0.0077	0.81		0.00952724	0.00769231	0.807401			Salicaceae	1.30399
Acer truncatum	28438	1	0.0078	0.0077	0.99		0.00775365	0.00769231	0.992089			Celastraceae	0.918901
Citrus clementina	24533	1	0.0067	0.0077	1.15		0.00668895	0.00769231	1.15			Vitaceae	2.14173
Eucalyptus grandis	36349	2	0.0099	0.0154	1.56		0.00991059	0.0153846	1.55234			Ericaceae	1.01059
Punica granatum	23231	1	0.0063	0.0077	1.22		0.00633395	0.00769231	1.21446			Actinidiaceae	1.39441
Corylus avellana	27791	1	0.0076	0.0077	1.01		0.00757724	0.00769231	1.01519			Theaceae	0.558397
Carpinus fangiana	27379	4	0.0075	0.0308	4.11		0.00746491	0.0307692	4.12185			Nyssaceae	2.65197
Carya illinoinensis	32267	1	0.0088	0.0077	0.88		0.00879763	0.00769231	0.874362			Hydrangeaceae	0.875583
Quercus lobata	39366	1	0.0107	0.0077	0.72		0.0107332	0.00769231	0.716685			Phrymaceae	1.00259
Cucumis melo	29980	1	0.0082	0.0077	0.94		0.00817408	0.00769231	0.941061			Orobanchaceae	1.68824
Cucumis sativus L.	24317	1	0.0066	0.0077	1.17		0.00663005	0.00769231	1.16022			Lamiaceae	0.641818
Citrullus lanatus	22545	1	0.0061	0.0077	1.26		0.00614692	0.00769231	1.25141			Lentibulariaceae	0.951022
Sechium edule	28237	1	0.0077	0.0077	1		0.00769885	0.00769231	0.999151			Acanthaceae	1.20925
Fragaria x ananassa	108087	3	0.0295	0.0231	0.78		0.02947	0.0230769	0.783064			Oleaceae	0.556646
Fragaria vesca	34006	1	0.0093	0.0077	0.83		0.00927177	0.00769231	0.829648			Solanaceae	0.770306
Rosa chinensis	45469	1	0.0124	0.0077	0.62		0.0123972	0.00769231	0.620489			Rubiaceae	1.10319
Malus domestica	45116	1	0.0123	0.0077	0.63		0.0123009	0.00769231	0.625344			Asteraceae	1.03242
Prunus persica	26873	1	0.0073	0.0077	1.05		0.00732695	0.00769231	1.04987			Apiaceae	0.878555
Cannabis sativa	24962	1	0.0068	0.0077	1.13		0.00680591	0.00769231	1.13024			Caprifoliaceae	0.831286
Medicago truncatula	50894	2	0.0139	0.0154	1.11		0.0138763	0.0153846	1.1087			Chenopodiaceae	1.2261
Trifolium pratense	39948	1	0.0109	0.0077	0.71		0.0108919	0.00769231	0.706244			Amaranthaceae	1.18448
Pisum sativum	44756	2	0.0122	0.0154	1.26		0.0122028	0.0153846	1.26075			Cactaceae	0.895026
Cicer arietinum L.	31358	1	0.0085	0.0077	0.91		0.00854979	0.00769231	0.899707			Simmondsiaceae	1.20107
Lotus japonicus	28251	1	0.0077	0.0077	1		0.00770266	0.00769231	0.998656			Trochodendraceae	0.798602
Glycine max	52872	1	0.0144	0.0077	0.53		0.0144156	0.00769231	0.53361			Nelumbonaceae	0.603978
Phaseolus vulgaris	27433	1	0.0075	0.0077	1.03		0.00747963	0.00769231	1.02843			Ranunculaceae	0
Vigna mungo	32729	1	0.0089	0.0077	0.87		0.00892359	0.00769231	0.862019			Papaveraceae	0.918497
Lupinus albus	38258	1	0.0104	0.0077	0.74		0.0104311	0.00769231	0.737441			Ceratophyllaceae	1.11413
Arachis hypogaea	67124	2	0.0183	0.0154	0.84		0.0183014	0.0153846	0.840624			Magnoliaceae	0.685098
Manihot esculenta	32805	2	0.0089	0.0154	1.73		0.00894431	0.0153846	1.72004			Poaceae	1.12485
Sapria himalayana	55162	1	0.015	0.0077	0.51		0.01504	0.00769231	0.511458			Orchidaceae	0.967293
Populus trichocarpa	34699	1	0.0095	0.0077	0.81		0.00946072	0.00769231	0.813079			Amborellaceae	1.05092
Salix brachista	30209	2	0.0082	0.0154	1.88		0.00823651	0.0153846	1.86786			Cupressaceae	1.35539
Tripterygium wilfordii	30703	1	0.0084	0.0077	0.92		0.0083712	0.00769231	0.918901			Selaginellaceae	1.26601
Vitis vinifera	26346	2	0.0072	0.0154	2.14		0.00718326	0.0153846	2.14173			Anthocerotaceae	0
Rhododendron simsii	32999	1	0.009	0.0077	0.86		0.00899721	0.00769231	0.854966			Marchantiaceae	1.4628
Vaccinium macrocarpon	22836	1	0.0062	0.0077	1.24		0.00622626	0.00769231	1.23546			Funariaceae	2.57058
Actinidia chinensis	40466	2	0.011	0.0154	1.4		0.0110331	0.0153846	1.39441			Characeae	0.812634
Camellia sinensis var. sinensis	50525	1	0.0138	0.0077	0.56		0.0137757	0.00769231	0.558397			Chlamydomonadaceae	1.59027
Davidia involucrata	42554	4	0.0116	0.0308	2.66		0.0116024	0.0307692	2.65197			Mamiellaceae	2.79254
Hydrangea macrophylla	32222	1	0.0088	0.0077	0.88		0.00878536	0.00769231	0.875583			Prasinodermaceae	0
Erythranthe guttata	28140	1	0.0077	0.0077	1		0.0076724	0.00769231	1.00259		Orders	Brassicales	0.852656
Striga asiatica	33423	2	0.0091	0.0154	1.69		0.00911281	0.0153846	1.68824			Malvales	1.07016
Salvia bowleyana	43958	1	0.012	0.0077	0.64		0.0119852	0.00769231	0.641818			Sapindales	1.06523
Utricularia gibba	29666	1	0.0081	0.0077	0.95		0.00808846	0.00769231	0.951022			Myrtales	1.4206
Avicennia marina	23331	1	0.0064	0.0077	1.2		0.00636122	0.00769231	1.20925			Fagales	1.55746
Olea europaea	50684	1	0.0138	0.0077	0.56		0.013819	0.00769231	0.556646			Cucurbitales	1.07397
Capsicum annuum	35884	1	0.0098	0.0077	0.79		0.00978381	0.00769231	0.786228			Rosales	0.7933
Solanum lycopersicum	34075	1	0.0093	0.0077	0.83		0.00929058	0.00769231	0.827968			Fabales	0.886724
Solanum pennellii	44965	1	0.0123	0.0077	0.63		0.0122598	0.00769231	0.627444			Malpighiales	1.1073
Solanum tuberosum	39028	1	0.0106	0.0077	0.73		0.010641	0.00769231	0.722892			Celastrales	0.918901
Nicotiana tabacum	69500	2	0.0189	0.0154	0.81		0.0189492	0.0153846	0.811886			Vitales	2.14173
Petunia axillaris	32928	1	0.009	0.0077	0.86		0.00897785	0.00769231	0.856809			Ericales	0.960764
Coffea canephora	25574	1	0.007	0.0077	1.1		0.00697278	0.00769231	1.10319			Cornales	1.8865
Erigeron canadensis	45483	1	0.0124	0.0077	0.62		0.012401	0.00769231	0.620298			Lamiales	0.944021
Helianthus annuus	52243	3	0.0142	0.0231	1.63		0.0142441	0.0230769	1.6201			Solanales	0.770306
Lactuca sativa	38910	1	0.0106	0.0077	0.73		0.0106088	0.00769231	0.725084			Gentianales	1.10319
Daucus carota	32113	1	0.0088	0.0077	0.88		0.00875564	0.00769231	0.878555			Asterales	1.03242
Lonicera japonica	33939	1	0.0093	0.0077	0.83		0.0092535	0.00769231	0.831286			Apiales	0.878555
Beta vulgaris	24255	1	0.0066	0.0077	1.17		0.00661315	0.00769231	1.16318			Dipsacales	0.831286
Chenopodium quinoa	44776	2	0.0122	0.0154	1.26		0.0122082	0.0153846	1.26019			Caryophyllales	1.14484
Amaranthus hybridus	23819	1	0.0065	0.0077	1.18		0.00649427	0.00769231	1.18448			Trochodendrales	0.798602
Selenicereus undatus	31522	1	0.0086	0.0077	0.9		0.0085945	0.00769231	0.895026			Proteales	0.603978
Simmondsia chinensis	23490	1	0.0064	0.0077	1.2		0.00640457	0.00769231	1.20107			Ranunculales	0.648545
Trochodendron aralioides	35328	1	0.0096	0.0077	0.8		0.00963221	0.00769231	0.798602			Ceratophyllales	1.11413
Nelumbo nucifera	46712	1	0.0127	0.0077	0.61		0.0127361	0.00769231	0.603978			Magnoliales	0.685098
Aquilegia oxysepala	25571	0	0.007	0	0		0.00697196	0	0			Poales	1.12485
Papaver somniferum	61433	2	0.0167	0.0154	0.92		0.0167498	0.0153846	0.918497			Asparagales	0.967293
Ceratophyllum demersum	25323	1	0.0069	0.0077	1.12		0.00690434	0.00769231	1.11413			Amborellales	1.05092
Magnolia biondii	41181	1	0.0112	0.0077	0.69		0.011228	0.00769231	0.685098			Cupressales	1.35539
Oryza sativa ssp. japonica	35489	2	0.0097	0.0154	1.59		0.00967611	0.0153846	1.58996			Selaginellales	1.26601
Zea mays	39756	1	0.0108	0.0077	0.71		0.0108395	0.00769231	0.709654			Anthocerotales	0
Vanilla planifolia	29167	1	0.008	0.0077	0.96		0.00795241	0.00769231	0.967293			Marchantiales	1.4628
Amborella trichopoda	26846	1	0.0073	0.0077	1.05		0.00731959	0.00769231	1.05092			Funariales	2.57058
Sequoiadendron giganteum	41631	2	0.0114	0.0154	1.35		0.0113507	0.0153846	1.35539			Charales	0.812634
Selaginella moellendorffii	22285	1	0.0061	0.0077	1.26		0.00607603	0.00769231	1.26601			Chlamydomonadales	1.59027
Anthoceros agrestis	25846	0	0.007	0	0		0.00704694	0	0			Mamiellales	2.79254
Marchantia polymorpha	19287	1	0.0053	0.0077	1.45		0.00525862	0.00769231	1.4628			Prasinodermales	0
Physcomitrium patens	32926	3	0.009	0.0231	2.57		0.00897731	0.0230769	2.57058		Land plants	Magnoliopsida + Pinopsida	0.984087
Chara braunii	34718	1	0.0095	0.0077	0.81		0.0094659	0.00769231	0.812634		Basal land plants	Lycopodiopsida + Anthocerotopsida + Marchantiopsida + Bryopsida	1.40582
Chlamydomonas reinhardtii	17741	1	0.0048	0.0077	1.6		0.0048371	0.00769231	1.59027		Basal Viridiplantae	Chlorophyta + Prasinodermophyta	1.61296
Micromonas commoda	10103	1	0.0028	0.0077	2.75		0.00275459	0.00769231	2.79254
Prasinoderma coloniale	7139	0	0.0019	0	0		0.00194646	0	0

## Sheet: HOM05D002121
Gene family	HOM05D002121					index
PLAZA data							Gene family expansion analysis
Organism	Total genes	Genes in family	Percentage total	Percentage family	Ratio family vs. total		Pnorm	GCnorm	ERspecies		Taxon	Clade	ERtaxon
Arabidopsis lyrata	31073	5	0.0085	0.0159	1.87		0.00847208	0.015873	1.87357		Families	Brassicaceae	1.33111
Arabidopsis thaliana	27655	3	0.0075	0.0095	1.27		0.00754016	0.00952381	1.26308			Cleomaceae	2.12488
Capsella rubella	27682	3	0.0075	0.0095	1.27		0.00754752	0.00952381	1.26185			Caricaceae	0.838625
Cardamine hirsuta	29458	4	0.008	0.0127	1.59		0.00803175	0.0126984	1.58103			Malvaceae	1.21455
Brassica carinata	97149	14	0.0265	0.0444	1.68		0.0264878	0.0444444	1.67792			Sapindaceae	1.2283
Brassica oleracea	61279	6	0.0167	0.019	1.14		0.0167078	0.0190476	1.14005			Rutaceae	0.949209
Brassica napus	108190	10	0.0295	0.0317	1.07		0.0294981	0.031746	1.07621			Myrtaceae	0.640649
Brassica rapa	46721	5	0.0127	0.0159	1.25		0.0127385	0.015873	1.24606			Lythraceae	0.501204
Schrenkiella parvula	26847	3	0.0073	0.0095	1.3		0.00731986	0.00952381	1.30109			Betulaceae	0.844188
Eutrema salsugineum	26351	3	0.0072	0.0095	1.32		0.00718463	0.00952381	1.32558			Juglandaceae	1.08254
Aethionema arabicum	24932	2	0.0068	0.0063	0.93		0.00679773	0.00634921	0.934018			Fagaceae	0.59155
Tarenaya hassleriana	27398	5	0.0075	0.0159	2.12		0.00747009	0.015873	2.12488			Cucurbitaceae	1.10807
Carica papaya	27768	2	0.0076	0.0063	0.83		0.00757097	0.00634921	0.838625			Rosaceae	0.897201
Corchorus olitorius	35704	4	0.0097	0.0127	1.31		0.00973473	0.0126984	1.30444			Cannabaceae	0.932896
Theobroma cacao	27379	2	0.0075	0.0063	0.84		0.00746491	0.00634921	0.85054			Fabaceae	0.788199
Gossypium hirsutum	75376	8	0.0206	0.0254	1.23		0.0205513	0.0253968	1.23577			Euphorbiaceae	0.709859
Gossypium raimondii	37505	4	0.0102	0.0127	1.25		0.0102258	0.0126984	1.2418			Rafflesiaceae	0.211078
Durio zibethinus	34943	4	0.0095	0.0127	1.34		0.00952724	0.0126984	1.33285			Salicaceae	1.07631
Acer truncatum	28438	3	0.0078	0.0095	1.22		0.00775365	0.00952381	1.2283			Celastraceae	1.51692
Citrus clementina	24533	2	0.0067	0.0063	0.94		0.00668895	0.00634921	0.949209			Vitaceae	0.883889
Eucalyptus grandis	36349	2	0.0099	0.0063	0.64		0.00991059	0.00634921	0.640649			Ericaceae	1.2512
Punica granatum	23231	1	0.0063	0.0032	0.51		0.00633395	0.0031746	0.501204			Actinidiaceae	1.72641
Corylus avellana	27791	3	0.0076	0.0095	1.25		0.00757724	0.00952381	1.2569			Theaceae	0.691349
Carpinus fangiana	27379	1	0.0075	0.0032	0.43		0.00746491	0.0031746	0.42527			Nyssaceae	1.09447
Carya illinoinensis	32267	3	0.0088	0.0095	1.08		0.00879763	0.00952381	1.08254			Hydrangeaceae	0.722703
Quercus lobata	39366	2	0.0107	0.0063	0.59		0.0107332	0.00634921	0.59155			Phrymaceae	1.24131
Cucumis melo	29980	3	0.0082	0.0095	1.16		0.00817408	0.00952381	1.16512			Orobanchaceae	0.696734
Cucumis sativus L.	24317	2	0.0066	0.0063	0.95		0.00663005	0.00634921	0.95764			Lamiaceae	0.529754
Citrullus lanatus	22545	2	0.0061	0.0063	1.03		0.00614692	0.00634921	1.03291			Lentibulariaceae	0.784971
Sechium edule	28237	3	0.0077	0.0095	1.23		0.00769885	0.00952381	1.23704			Acanthaceae	0.998112
Fragaria x ananassa	108087	8	0.0295	0.0254	0.86		0.02947	0.0253968	0.861785			Oleaceae	0.68918
Fragaria vesca	34006	2	0.0093	0.0063	0.68		0.00927177	0.00634921	0.684789			Solanaceae	0.817468
Rosa chinensis	45469	5	0.0124	0.0159	1.28		0.0123972	0.015873	1.28037			Rubiaceae	0.910571
Malus domestica	45116	2	0.0123	0.0063	0.51		0.0123009	0.00634921	0.516157			Asteraceae	0.852152
Prunus persica	26873	3	0.0073	0.0095	1.3		0.00732695	0.00952381	1.29983			Apiaceae	0.725156
Cannabis sativa	24962	2	0.0068	0.0063	0.93		0.00680591	0.00634921	0.932896			Caprifoliaceae	1.02921
Medicago truncatula	50894	3	0.0139	0.0095	0.68		0.0138763	0.00952381	0.686336			Chenopodiaceae	1.01202
Trifolium pratense	39948	1	0.0109	0.0032	0.29		0.0108919	0.0031746	0.291466			Amaranthaceae	1.46649
Pisum sativum	44756	2	0.0122	0.0063	0.52		0.0122028	0.00634921	0.520309			Cactaceae	0.738752
Cicer arietinum L.	31358	2	0.0085	0.0063	0.74		0.00854979	0.00634921	0.742616			Simmondsiaceae	1.98271
Lotus japonicus	28251	3	0.0077	0.0095	1.23		0.00770266	0.00952381	1.23643			Trochodendraceae	0.988746
Glycine max	52872	5	0.0144	0.0159	1.1		0.0144156	0.015873	1.1011			Nelumbonaceae	0.997043
Phaseolus vulgaris	27433	2	0.0075	0.0063	0.84		0.00747963	0.00634921	0.848866			Ranunculaceae	0.910678
Vigna mungo	32729	3	0.0089	0.0095	1.07		0.00892359	0.00952381	1.06726			Papaveraceae	0.568594
Lupinus albus	38258	3	0.0104	0.0095	0.91		0.0104311	0.00952381	0.913022			Ceratophyllaceae	1.37939
Arachis hypogaea	67124	4	0.0183	0.0127	0.69		0.0183014	0.0126984	0.693848			Magnoliaceae	1.13096
Manihot esculenta	32805	2	0.0089	0.0063	0.71		0.00894431	0.00634921	0.709859			Poaceae	1.08319
Sapria himalayana	55162	1	0.015	0.0032	0.21		0.01504	0.0031746	0.211078			Orchidaceae	0.3992
Populus trichocarpa	34699	3	0.0095	0.0095	1		0.00946072	0.00952381	1.00667			Amborellaceae	0.867427
Salix brachista	30209	3	0.0082	0.0095	1.16		0.00823651	0.00952381	1.15629			Cupressaceae	0.839048
Tripterygium wilfordii	30703	4	0.0084	0.0127	1.51		0.0083712	0.0126984	1.51692			Selaginellaceae	1.04496
Vitis vinifera	26346	2	0.0072	0.0063	0.88		0.00718326	0.00634921	0.883889			Anthocerotaceae	0.900988
Rhododendron simsii	32999	4	0.009	0.0127	1.41		0.00899721	0.0126984	1.41137			Marchantiaceae	1.20739
Vaccinium macrocarpon	22836	2	0.0062	0.0063	1.02		0.00622626	0.00634921	1.01975			Funariaceae	1.4145
Actinidia chinensis	40466	6	0.011	0.019	1.73		0.0110331	0.0190476	1.72641			Characeae	0.670745
Camellia sinensis var. sinensis	50525	3	0.0138	0.0095	0.69		0.0137757	0.00952381	0.691349			Chlamydomonadaceae	1.31261
Davidia involucrata	42554	4	0.0116	0.0127	1.09		0.0116024	0.0126984	1.09447			Mamiellaceae	2.30495
Hydrangea macrophylla	32222	2	0.0088	0.0063	0.72		0.00878536	0.00634921	0.722703			Prasinodermaceae	4.8929
Erythranthe guttata	28140	3	0.0077	0.0095	1.23		0.0076724	0.00952381	1.24131		Orders	Brassicales	1.34546
Striga asiatica	33423	2	0.0091	0.0063	0.69		0.00911281	0.00634921	0.696734			Malvales	1.21455
Salvia bowleyana	43958	2	0.012	0.0063	0.53		0.0119852	0.00634921	0.529754			Sapindales	1.09904
Utricularia gibba	29666	2	0.0081	0.0063	0.78		0.00808846	0.00634921	0.784971			Myrtales	0.586277
Avicennia marina	23331	2	0.0064	0.0063	0.98		0.00636122	0.00634921	0.998112			Fagales	0.82641
Olea europaea	50684	3	0.0138	0.0095	0.69		0.013819	0.00952381	0.68918			Cucurbitales	1.10807
Capsicum annuum	35884	4	0.0098	0.0127	1.3		0.00978381	0.0126984	1.2979			Rosales	0.900333
Solanum lycopersicum	34075	2	0.0093	0.0063	0.68		0.00929058	0.00634921	0.683402			Fabales	0.788199
Solanum pennellii	44965	2	0.0123	0.0063	0.51		0.0122598	0.00634921	0.51789			Malpighiales	0.68547
Solanum tuberosum	39028	2	0.0106	0.0063	0.59		0.010641	0.00634921	0.596673			Celastrales	1.51692
Nicotiana tabacum	69500	5	0.0189	0.0159	0.84		0.0189492	0.015873	0.83766			Vitales	0.883889
Petunia axillaris	32928	3	0.009	0.0095	1.06		0.00897785	0.00952381	1.06081			Ericales	1.18952
Coffea canephora	25574	2	0.007	0.0063	0.9		0.00697278	0.00634921	0.910571			Cornales	0.934268
Erigeron canadensis	45483	2	0.0124	0.0063	0.51		0.012401	0.00634921	0.511992			Lamiales	0.779192
Helianthus annuus	52243	5	0.0142	0.0159	1.12		0.0142441	0.015873	1.11436			Solanales	0.817468
Lactuca sativa	38910	3	0.0106	0.0095	0.9		0.0106088	0.00952381	0.897723			Gentianales	0.910571
Daucus carota	32113	2	0.0088	0.0063	0.72		0.00875564	0.00634921	0.725156			Asterales	0.852152
Lonicera japonica	33939	3	0.0093	0.0095	1.02		0.0092535	0.00952381	1.02921			Apiales	0.725156
Beta vulgaris	24255	2	0.0066	0.0063	0.95		0.00661315	0.00634921	0.960088			Dipsacales	1.02921
Chenopodium quinoa	44776	4	0.0122	0.0127	1.04		0.0122082	0.0126984	1.04015			Caryophyllales	1.18118
Amaranthus hybridus	23819	3	0.0065	0.0095	1.46		0.00649427	0.00952381	1.46649			Trochodendrales	0.988746
Selenicereus undatus	31522	2	0.0086	0.0063	0.73		0.0085945	0.00634921	0.738752			Proteales	0.997043
Simmondsia chinensis	23490	4	0.0064	0.0127	1.98		0.00640457	0.0126984	1.98271			Ranunculales	0.669134
Trochodendron aralioides	35328	3	0.0096	0.0095	0.99		0.00963221	0.00952381	0.988746			Ceratophyllales	1.37939
Nelumbo nucifera	46712	4	0.0127	0.0127	1		0.0127361	0.0126984	0.997043			Magnoliales	1.13096
Aquilegia oxysepala	25571	2	0.007	0.0063	0.9		0.00697196	0.00634921	0.910678			Poales	1.08319
Papaver somniferum	61433	3	0.0167	0.0095	0.57		0.0167498	0.00952381	0.568594			Asparagales	0.3992
Ceratophyllum demersum	25323	3	0.0069	0.0095	1.38		0.00690434	0.00952381	1.37939			Amborellales	0.867427
Magnolia biondii	41181	4	0.0112	0.0127	1.13		0.011228	0.0126984	1.13096			Cupressales	0.839048
Oryza sativa ssp. japonica	35489	3	0.0097	0.0095	0.98		0.00967611	0.00952381	0.98426			Selaginellales	1.04496
Zea mays	39756	4	0.0108	0.0127	1.18		0.0108395	0.0126984	1.17149			Anthocerotales	0.900988
Vanilla planifolia	29167	1	0.008	0.0032	0.4		0.00795241	0.0031746	0.3992			Marchantiales	1.20739
Amborella trichopoda	26846	2	0.0073	0.0063	0.86		0.00731959	0.00634921	0.867427			Funariales	1.4145
Sequoiadendron giganteum	41631	3	0.0114	0.0095	0.83		0.0113507	0.00952381	0.839048			Charales	0.670745
Selaginella moellendorffii	22285	2	0.0061	0.0063	1.03		0.00607603	0.00634921	1.04496			Chlamydomonadales	1.31261
Anthoceros agrestis	25846	2	0.007	0.0063	0.9		0.00704694	0.00634921	0.900988			Mamiellales	2.30495
Marchantia polymorpha	19287	2	0.0053	0.0063	1.19		0.00525862	0.00634921	1.20739			Prasinodermales	4.8929
Physcomitrium patens	32926	4	0.009	0.0127	1.41		0.00897731	0.0126984	1.4145		Land plants	Magnoliopsida + Pinopsida	0.985367
Chara braunii	34718	2	0.0095	0.0063	0.66		0.0094659	0.00634921	0.670745		Basal land plants	Lycopodiopsida + Anthocerotopsida + Marchantiopsida + Bryopsida	1.16036
Chlamydomonas reinhardtii	17741	2	0.0048	0.0063	1.31		0.0048371	0.00634921	1.31261		Basal Viridiplantae	Chlorophyta + Prasinodermophyta	2.32983
Micromonas commoda	10103	2	0.0028	0.0063	2.25		0.00275459	0.00634921	2.30495
Prasinoderma coloniale	7139	3	0.0019	0.0095	5		0.00194646	0.00952381	4.8929

## Sheet: HOM05D004358
Gene family	HOM05D004358					index
PLAZA data							Gene family expansion analysis
Organism	Total genes	Genes in family	Percentage total	Percentage family	Ratio family vs. total		Pnorm	GCnorm	ERspecies		Taxon	Clade	ERtaxon
Arabidopsis lyrata	31073	2	0.0085	0.0122	1.44		0.00847208	0.0121951	1.43945		Families	Brassicaceae	1.14611
Arabidopsis thaliana	27655	2	0.0075	0.0122	1.63		0.00754016	0.0121951	1.61736			Cleomaceae	0.816263
Capsella rubella	27682	2	0.0075	0.0122	1.63		0.00754752	0.0121951	1.61578			Caricaceae	1.61077
Cardamine hirsuta	29458	2	0.008	0.0122	1.53		0.00803175	0.0121951	1.51836			Malvaceae	0.954335
Brassica carinata	97149	5	0.0265	0.0305	1.15		0.0264878	0.0304878	1.15101			Sapindaceae	2.35924
Brassica oleracea	61279	2	0.0167	0.0122	0.73		0.0167078	0.0121951	0.729907			Rutaceae	1.82318
Brassica napus	108190	4	0.0295	0.0244	0.83		0.0294981	0.0243902	0.826841			Myrtaceae	0.615257
Brassica rapa	46721	2	0.0127	0.0122	0.96		0.0127385	0.0121951	0.957342			Lythraceae	0.962678
Schrenkiella parvula	26847	2	0.0073	0.0122	1.67		0.00731986	0.0121951	1.66603			Betulaceae	2.02682
Eutrema salsugineum	26351	2	0.0072	0.0122	1.69		0.00718463	0.0121951	1.69739			Juglandaceae	0.693091
Aethionema arabicum	24932	1	0.0068	0.0061	0.9		0.00679773	0.00609756	0.896999			Fagaceae	1.13621
Tarenaya hassleriana	27398	1	0.0075	0.0061	0.81		0.00747009	0.00609756	0.816263			Cucurbitaceae	0.851321
Carica papaya	27768	2	0.0076	0.0122	1.61		0.00757097	0.0121951	1.61077			Rosaceae	0.603149
Corchorus olitorius	35704	1	0.0097	0.0061	0.63		0.00973473	0.00609756	0.626372			Cannabaceae	0.895921
Theobroma cacao	27379	3	0.0075	0.0183	2.44		0.00746491	0.0182927	2.45049			Fabaceae	1.24358
Gossypium hirsutum	75376	3	0.0206	0.0183	0.89		0.0205513	0.0182927	0.890097			Euphorbiaceae	0.681725
Gossypium raimondii	37505	1	0.0102	0.0061	0.6		0.0102258	0.00609756	0.596293			Rafflesiaceae	0.405424
Durio zibethinus	34943	1	0.0095	0.0061	0.64		0.00952724	0.00609756	0.640013			Salicaceae	1.03365
Acer truncatum	28438	3	0.0078	0.0183	2.35		0.00775365	0.0182927	2.35924			Celastraceae	0.728397
Citrus clementina	24533	2	0.0067	0.0122	1.82		0.00668895	0.0121951	1.82318			Vitaceae	0.848857
Eucalyptus grandis	36349	1	0.0099	0.0061	0.62		0.00991059	0.00609756	0.615257			Ericaceae	1.20161
Punica granatum	23231	1	0.0063	0.0061	0.97		0.00633395	0.00609756	0.962678			Actinidiaceae	0.552661
Corylus avellana	27791	3	0.0076	0.0183	2.41		0.00757724	0.0182927	2.41416			Theaceae	0.442632
Carpinus fangiana	27379	2	0.0075	0.0122	1.63		0.00746491	0.0121951	1.63366			Nyssaceae	0.525544
Carya illinoinensis	32267	1	0.0088	0.0061	0.69		0.00879763	0.00609756	0.693091			Hydrangeaceae	0
Quercus lobata	39366	2	0.0107	0.0122	1.14		0.0107332	0.0121951	1.13621			Phrymaceae	0.79474
Cucumis melo	29980	1	0.0082	0.0061	0.74		0.00817408	0.00609756	0.745963			Orobanchaceae	0.66912
Cucumis sativus L.	24317	1	0.0066	0.0061	0.92		0.00663005	0.00609756	0.919685			Lamiaceae	1.52627
Citrullus lanatus	22545	1	0.0061	0.0061	1		0.00614692	0.00609756	0.991971			Lentibulariaceae	0.753859
Sechium edule	28237	1	0.0077	0.0061	0.79		0.00769885	0.00609756	0.79201			Acanthaceae	0.958552
Fragaria x ananassa	108087	3	0.0295	0.0183	0.62		0.02947	0.0182927	0.620722			Oleaceae	0.441243
Fragaria vesca	34006	1	0.0093	0.0061	0.66		0.00927177	0.00609756	0.657648			Solanaceae	1.7446
Rosa chinensis	45469	1	0.0124	0.0061	0.49		0.0123972	0.00609756	0.491851			Rubiaceae	0.874481
Malus domestica	45116	1	0.0123	0.0061	0.5		0.0123009	0.00609756	0.4957			Asteraceae	0.654702
Prunus persica	26873	1	0.0073	0.0061	0.84		0.00732695	0.00609756	0.83221			Apiaceae	1.39283
Cannabis sativa	24962	1	0.0068	0.0061	0.9		0.00680591	0.00609756	0.895921			Caprifoliaceae	0.658946
Medicago truncatula	50894	2	0.0139	0.0122	0.88		0.0138763	0.0121951	0.878846			Chenopodiaceae	0.97191
Trifolium pratense	39948	1	0.0109	0.0061	0.56		0.0108919	0.00609756	0.559827			Amaranthaceae	0.938914
Pisum sativum	44756	2	0.0122	0.0122	1		0.0122028	0.0121951	0.999374			Cactaceae	1.41894
Cicer arietinum L.	31358	4	0.0085	0.0244	2.87		0.00854979	0.0243902	2.85273			Simmondsiaceae	0.952064
Lotus japonicus	28251	2	0.0077	0.0122	1.58		0.00770266	0.0121951	1.58323			Trochodendraceae	1.26608
Glycine max	52872	4	0.0144	0.0244	1.69		0.0144156	0.0243902	1.69193			Nelumbonaceae	0.478763
Phaseolus vulgaris	27433	2	0.0075	0.0122	1.63		0.00747963	0.0121951	1.63044			Ranunculaceae	1.74917
Vigna mungo	32729	1	0.0089	0.0061	0.69		0.00892359	0.00609756	0.683308			Papaveraceae	1.09212
Lupinus albus	38258	1	0.0104	0.0061	0.59		0.0104311	0.00609756	0.584557			Ceratophyllaceae	0
Arachis hypogaea	67124	4	0.0183	0.0244	1.33		0.0183014	0.0243902	1.3327			Magnoliaceae	0
Manihot esculenta	32805	1	0.0089	0.0061	0.69		0.00894431	0.00609756	0.681725			Poaceae	0.594431
Sapria himalayana	55162	1	0.015	0.0061	0.41		0.01504	0.00609756	0.405424			Orchidaceae	0
Populus trichocarpa	34699	1	0.0095	0.0061	0.64		0.00946072	0.00609756	0.644514			Amborellaceae	0.833047
Salix brachista	30209	2	0.0082	0.0122	1.49		0.00823651	0.0121951	1.48062			Cupressaceae	0
Tripterygium wilfordii	30703	1	0.0084	0.0061	0.73		0.0083712	0.00609756	0.728397			Selaginellaceae	1.00354
Vitis vinifera	26346	1	0.0072	0.0061	0.85		0.00718326	0.00609756	0.848857			Anthocerotaceae	0.865278
Rhododendron simsii	32999	2	0.009	0.0122	1.36		0.00899721	0.0121951	1.35543			Marchantiaceae	3.47861
Vaccinium macrocarpon	22836	1	0.0062	0.0061	0.98		0.00622626	0.00609756	0.97933			Funariaceae	0.67922
Actinidia chinensis	40466	1	0.011	0.0061	0.55		0.0110331	0.00609756	0.552661			Characeae	0.644161
Camellia sinensis var. sinensis	50525	1	0.0138	0.0061	0.44		0.0137757	0.00609756	0.442632			Chlamydomonadaceae	1.26058
Davidia involucrata	42554	1	0.0116	0.0061	0.53		0.0116024	0.00609756	0.525544			Mamiellaceae	0
Hydrangea macrophylla	32222	0	0.0088	0	0		0.00878536	0	0			Prasinodermaceae	3.13265
Erythranthe guttata	28140	1	0.0077	0.0061	0.79		0.0076724	0.00609756	0.79474		Orders	Brassicales	1.15298
Striga asiatica	33423	1	0.0091	0.0061	0.67		0.00911281	0.00609756	0.66912			Malvales	0.954335
Salvia bowleyana	43958	3	0.012	0.0183	1.53		0.0119852	0.0182927	1.52627			Sapindales	2.11096
Utricularia gibba	29666	1	0.0081	0.0061	0.75		0.00808846	0.00609756	0.753859			Myrtales	0.750721
Avicennia marina	23331	1	0.0064	0.0061	0.95		0.00636122	0.00609756	0.958552			Fagales	1.41094
Olea europaea	50684	1	0.0138	0.0061	0.44		0.013819	0.00609756	0.441243			Cucurbitales	0.851321
Capsicum annuum	35884	5	0.0098	0.0305	3.11		0.00978381	0.0304878	3.11615			Rosales	0.628835
Solanum lycopersicum	34075	3	0.0093	0.0183	1.97		0.00929058	0.0182927	1.96895			Fabales	1.24358
Solanum pennellii	44965	2	0.0123	0.0122	0.99		0.0122598	0.0121951	0.994728			Malpighiales	0.731447
Solanum tuberosum	39028	4	0.0106	0.0244	2.3		0.010641	0.0243902	2.2921			Celastrales	0.728397
Nicotiana tabacum	69500	4	0.0189	0.0244	1.29		0.0189492	0.0243902	1.28714			Vitales	0.848857
Petunia axillaris	32928	2	0.009	0.0122	1.36		0.00897785	0.0121951	1.35836			Ericales	0.761581
Coffea canephora	25574	1	0.007	0.0061	0.87		0.00697278	0.00609756	0.874481			Cornales	0.29908
Erigeron canadensis	45483	2	0.0124	0.0122	0.98		0.012401	0.0121951	0.9834			Lamiales	0.855211
Helianthus annuus	52243	1	0.0142	0.0061	0.43		0.0142441	0.00609756	0.428076			Solanales	1.7446
Lactuca sativa	38910	1	0.0106	0.0061	0.58		0.0106088	0.00609756	0.574762			Gentianales	0.874481
Daucus carota	32113	2	0.0088	0.0122	1.39		0.00875564	0.0121951	1.39283			Asterales	0.654702
Lonicera japonica	33939	1	0.0093	0.0061	0.66		0.0092535	0.00609756	0.658946			Apiales	1.39283
Beta vulgaris	24255	1	0.0066	0.0061	0.92		0.00661315	0.00609756	0.922036			Dipsacales	0.658946
Chenopodium quinoa	44776	2	0.0122	0.0122	1		0.0122082	0.0121951	0.998927			Caryophyllales	1.05874
Amaranthus hybridus	23819	1	0.0065	0.0061	0.94		0.00649427	0.00609756	0.938914			Trochodendrales	1.26608
Selenicereus undatus	31522	2	0.0086	0.0122	1.42		0.0085945	0.0121951	1.41894			Proteales	0.478763
Simmondsia chinensis	23490	1	0.0064	0.0061	0.95		0.00640457	0.00609756	0.952064			Ranunculales	1.28523
Trochodendron aralioides	35328	2	0.0096	0.0122	1.27		0.00963221	0.0121951	1.26608			Ceratophyllales	0
Nelumbo nucifera	46712	1	0.0127	0.0061	0.48		0.0127361	0.00609756	0.478763			Magnoliales	0
Aquilegia oxysepala	25571	2	0.007	0.0122	1.74		0.00697196	0.0121951	1.74917			Poales	0.594431
Papaver somniferum	61433	3	0.0167	0.0183	1.1		0.0167498	0.0182927	1.09212			Asparagales	0
Ceratophyllum demersum	25323	0	0.0069	0	0		0.00690434	0	0			Amborellales	0.833047
Magnolia biondii	41181	0	0.0112	0	0		0.011228	0	0			Cupressales	0
Oryza sativa ssp. japonica	35489	1	0.0097	0.0061	0.63		0.00967611	0.00609756	0.630167			Selaginellales	1.00354
Zea mays	39756	1	0.0108	0.0061	0.56		0.0108395	0.00609756	0.562531			Anthocerotales	0.865278
Vanilla planifolia	29167	0	0.008	0	0		0.00795241	0	0			Marchantiales	3.47861
Amborella trichopoda	26846	1	0.0073	0.0061	0.84		0.00731959	0.00609756	0.833047			Funariales	0.67922
Sequoiadendron giganteum	41631	0	0.0114	0	0		0.0113507	0	0			Charales	0.644161
Selaginella moellendorffii	22285	1	0.0061	0.0061	1		0.00607603	0.00609756	1.00354			Chlamydomonadales	1.26058
Anthoceros agrestis	25846	1	0.007	0.0061	0.87		0.00704694	0.00609756	0.865278			Mamiellales	0
Marchantia polymorpha	19287	3	0.0053	0.0183	3.45		0.00525862	0.0182927	3.47861			Prasinodermales	3.13265
Physcomitrium patens	32926	1	0.009	0.0061	0.68		0.00897731	0.00609756	0.67922		Land plants	Magnoliopsida + Pinopsida	0.991071
Chara braunii	34718	1	0.0095	0.0061	0.64		0.0094659	0.00609756	0.644161		Basal land plants	Lycopodiopsida + Anthocerotopsida + Marchantiopsida + Bryopsida	1.33724
Chlamydomonas reinhardtii	17741	1	0.0048	0.0061	1.27		0.0048371	0.00609756	1.26058		Basal Viridiplantae	Chlorophyta + Prasinodermophyta	1.27856
Micromonas commoda	10103	0	0.0028	0	0		0.00275459	0	0
Prasinoderma coloniale	7139	1	0.0019	0.0061	3.21		0.00194646	0.00609756	3.13265

## Sheet: HOM05D007129
Gene family	HOM05D007129					index
PLAZA data							Gene family expansion analysis
Organism	Total genes	Genes in family	Percentage total	Percentage family	Ratio family vs. total		Pnorm	GCnorm	ERspecies		Taxon	Clade	ERtaxon
Arabidopsis lyrata	31073	1	0.0085	0.009	1.06		0.00847208	0.00900901	1.06338		Families	Brassicaceae	0.976933
Arabidopsis thaliana	27655	1	0.0075	0.009	1.2		0.00754016	0.00900901	1.1948			Cleomaceae	1.20601
Capsella rubella	27682	1	0.0075	0.009	1.2		0.00754752	0.00900901	1.19364			Caricaceae	1.18994
Cardamine hirsuta	29458	1	0.008	0.009	1.13		0.00803175	0.00900901	1.12167			Malvaceae	0.940005
Brassica carinata	97149	3	0.0265	0.027	1.02		0.0264878	0.027027	1.02036			Sapindaceae	1.16191
Brassica oleracea	61279	1	0.0167	0.009	0.54		0.0167078	0.00900901	0.53921			Rutaceae	1.34685
Brassica napus	108190	3	0.0295	0.027	0.92		0.0294981	0.027027	0.916229			Myrtaceae	0.909029
Brassica rapa	46721	1	0.0127	0.009	0.71		0.0127385	0.00900901	0.707225			Lythraceae	1.42234
Schrenkiella parvula	26847	1	0.0073	0.009	1.23		0.00731986	0.00900901	1.23076			Betulaceae	1.19784
Eutrema salsugineum	26351	1	0.0072	0.009	1.25		0.00718463	0.00900901	1.25393			Juglandaceae	1.02403
Aethionema arabicum	24932	1	0.0068	0.009	1.32		0.00679773	0.00900901	1.3253			Fagaceae	0.839361
Tarenaya hassleriana	27398	1	0.0075	0.009	1.2		0.00747009	0.00900901	1.20601			Cucurbitaceae	1.25781
Carica papaya	27768	1	0.0076	0.009	1.18		0.00757097	0.00900901	1.18994			Rosaceae	1.14575
Corchorus olitorius	35704	0	0.0097	0	0		0.00973473	0	0			Cannabaceae	1.3237
Theobroma cacao	27379	1	0.0075	0.009	1.2		0.00746491	0.00900901	1.20685			Fabaceae	0.95862
Gossypium hirsutum	75376	2	0.0206	0.018	0.87		0.0205513	0.018018	0.876732			Euphorbiaceae	1.00723
Gossypium raimondii	37505	1	0.0102	0.009	0.88		0.0102258	0.00900901	0.88101			Rafflesiaceae	0
Durio zibethinus	34943	2	0.0095	0.018	1.89		0.00952724	0.018018	1.89121			Salicaceae	2.03625
Acer truncatum	28438	1	0.0078	0.009	1.15		0.00775365	0.00900901	1.16191			Celastraceae	1.07619
Citrus clementina	24533	1	0.0067	0.009	1.34		0.00668895	0.00900901	1.34685			Vitaceae	1.25417
Eucalyptus grandis	36349	1	0.0099	0.009	0.91		0.00991059	0.00900901	0.909029			Ericaceae	1.18357
Punica granatum	23231	1	0.0063	0.009	1.43		0.00633395	0.00900901	1.42234			Actinidiaceae	0
Corylus avellana	27791	1	0.0076	0.009	1.18		0.00757724	0.00900901	1.18896			Theaceae	0.653979
Carpinus fangiana	27379	1	0.0075	0.009	1.2		0.00746491	0.00900901	1.20685			Nyssaceae	0.776479
Carya illinoinensis	32267	1	0.0088	0.009	1.02		0.00879763	0.00900901	1.02403			Hydrangeaceae	2.05091
Quercus lobata	39366	1	0.0107	0.009	0.84		0.0107332	0.00900901	0.839361			Phrymaceae	2.34842
Cucumis melo	29980	1	0.0082	0.009	1.1		0.00817408	0.00900901	1.10214			Orobanchaceae	0.988609
Cucumis sativus L.	24317	1	0.0066	0.009	1.36		0.00663005	0.00900901	1.35881			Lamiaceae	0.751678
Citrullus lanatus	22545	1	0.0061	0.009	1.48		0.00614692	0.00900901	1.46561			Lentibulariaceae	0
Sechium edule	28237	1	0.0077	0.009	1.17		0.00769885	0.00900901	1.17018			Acanthaceae	1.41624
Fragaria x ananassa	108087	2	0.0295	0.018	0.61		0.02947	0.018018	0.611402			Oleaceae	0.651927
Fragaria vesca	34006	1	0.0093	0.009	0.97		0.00927177	0.00900901	0.97166			Solanaceae	0.902161
Rosa chinensis	45469	4	0.0124	0.036	2.9		0.0123972	0.036036	2.9068			Rubiaceae	1.29203
Malus domestica	45116	1	0.0123	0.009	0.73		0.0123009	0.00900901	0.732385			Asteraceae	0.483654
Prunus persica	26873	1	0.0073	0.009	1.23		0.00732695	0.00900901	1.22957			Apiaceae	0
Cannabis sativa	24962	1	0.0068	0.009	1.32		0.00680591	0.00900901	1.3237			Caprifoliaceae	0.973578
Medicago truncatula	50894	1	0.0139	0.009	0.65		0.0138763	0.00900901	0.649237			Chenopodiaceae	0.957317
Trifolium pratense	39948	1	0.0109	0.009	0.83		0.0108919	0.00900901	0.827132			Amaranthaceae	2.77445
Pisum sativum	44756	1	0.0122	0.009	0.74		0.0122028	0.00900901	0.738276			Cactaceae	1.04823
Cicer arietinum L.	31358	1	0.0085	0.009	1.06		0.00854979	0.00900901	1.05371			Simmondsiaceae	1.40665
Lotus japonicus	28251	1	0.0077	0.009	1.17		0.00770266	0.00900901	1.1696			Trochodendraceae	0.9353
Glycine max	52872	2	0.0144	0.018	1.25		0.0144156	0.018018	1.2499			Nelumbonaceae	0.707362
Phaseolus vulgaris	27433	1	0.0075	0.009	1.2		0.00747963	0.00900901	1.20447			Ranunculaceae	2.58436
Vigna mungo	32729	1	0.0089	0.009	1.01		0.00892359	0.00900901	1.00957			Papaveraceae	1.07572
Lupinus albus	38258	1	0.0104	0.009	0.87		0.0104311	0.00900901	0.86367			Ceratophyllaceae	1.30483
Arachis hypogaea	67124	2	0.0183	0.018	0.98		0.0183014	0.018018	0.984515			Magnoliaceae	0.802367
Manihot esculenta	32805	1	0.0089	0.009	1.01		0.00894431	0.00900901	1.00723			Poaceae	0.878258
Sapria himalayana	55162	0	0.015	0	0		0.01504	0	0			Orchidaceae	1.13287
Populus trichocarpa	34699	1	0.0095	0.009	0.95		0.00946072	0.00900901	0.952255			Amborellaceae	1.23081
Salix brachista	30209	3	0.0082	0.027	3.29		0.00823651	0.027027	3.28137			Cupressaceae	0.793694
Tripterygium wilfordii	30703	1	0.0084	0.009	1.07		0.0083712	0.00900901	1.07619			Selaginellaceae	0
Vitis vinifera	26346	1	0.0072	0.009	1.25		0.00718326	0.00900901	1.25417			Anthocerotaceae	1.27843
Rhododendron simsii	32999	1	0.009	0.009	1		0.00899721	0.00900901	1.00131			Marchantiaceae	1.71319
Vaccinium macrocarpon	22836	1	0.0062	0.009	1.45		0.00622626	0.00900901	1.44694			Funariaceae	1.00353
Actinidia chinensis	40466	0	0.011	0	0		0.0110331	0	0			Characeae	0
Camellia sinensis var. sinensis	50525	1	0.0138	0.009	0.65		0.0137757	0.00900901	0.653979			Chlamydomonadaceae	0
Davidia involucrata	42554	1	0.0116	0.009	0.78		0.0116024	0.00900901	0.776479			Mamiellaceae	3.27054
Hydrangea macrophylla	32222	2	0.0088	0.018	2.05		0.00878536	0.018018	2.05091			Prasinodermaceae	4.62842
Erythranthe guttata	28140	2	0.0077	0.018	2.34		0.0076724	0.018018	2.34842		Orders	Brassicales	0.998606
Striga asiatica	33423	1	0.0091	0.009	0.99		0.00911281	0.00900901	0.988609			Malvales	0.940005
Salvia bowleyana	43958	1	0.012	0.009	0.75		0.0119852	0.00900901	0.751678			Sapindales	1.24756
Utricularia gibba	29666	0	0.0081	0	0		0.00808846	0	0			Myrtales	1.10917
Avicennia marina	23331	1	0.0064	0.009	1.41		0.00636122	0.00900901	1.41624			Fagales	1.04232
Olea europaea	50684	1	0.0138	0.009	0.65		0.013819	0.00900901	0.651927			Cucurbitales	1.25781
Capsicum annuum	35884	1	0.0098	0.009	0.92		0.00978381	0.00900901	0.920808			Rosales	1.16136
Solanum lycopersicum	34075	1	0.0093	0.009	0.97		0.00929058	0.00900901	0.969693			Fabales	0.95862
Solanum pennellii	44965	1	0.0123	0.009	0.73		0.0122598	0.00900901	0.734844			Malpighiales	1.0807
Solanum tuberosum	39028	1	0.0106	0.009	0.85		0.010641	0.00900901	0.84663			Celastrales	1.07619
Nicotiana tabacum	69500	2	0.0189	0.018	0.95		0.0189492	0.018018	0.950857			Vitales	1.25417
Petunia axillaris	32928	1	0.009	0.009	1		0.00897785	0.00900901	1.00347			Ericales	0.675131
Coffea canephora	25574	1	0.007	0.009	1.29		0.00697278	0.00900901	1.29203			Cornales	1.32565
Erigeron canadensis	45483	0	0.0124	0	0		0.012401	0	0			Lamiales	0.947666
Helianthus annuus	52243	1	0.0142	0.009	0.63		0.0142441	0.00900901	0.632473			Solanales	0.902161
Lactuca sativa	38910	1	0.0106	0.009	0.85		0.0106088	0.00900901	0.849198			Gentianales	1.29203
Daucus carota	32113	0	0.0088	0	0		0.00875564	0	0			Asterales	0.483654
Lonicera japonica	33939	1	0.0093	0.009	0.97		0.0092535	0.00900901	0.973578			Apiales	0
Beta vulgaris	24255	1	0.0066	0.009	1.36		0.00661315	0.00900901	1.36229			Dipsacales	0.973578
Chenopodium quinoa	44776	1	0.0122	0.009	0.74		0.0122082	0.00900901	0.737946			Caryophyllales	1.3408
Amaranthus hybridus	23819	2	0.0065	0.018	2.77		0.00649427	0.018018	2.77445			Trochodendrales	0.9353
Selenicereus undatus	31522	1	0.0086	0.009	1.05		0.0085945	0.00900901	1.04823			Proteales	0.707362
Simmondsia chinensis	23490	1	0.0064	0.009	1.41		0.00640457	0.00900901	1.40665			Ranunculales	1.51912
Trochodendron aralioides	35328	1	0.0096	0.009	0.94		0.00963221	0.00900901	0.9353			Ceratophyllales	1.30483
Nelumbo nucifera	46712	1	0.0127	0.009	0.71		0.0127361	0.00900901	0.707362			Magnoliales	0.802367
Aquilegia oxysepala	25571	2	0.007	0.018	2.57		0.00697196	0.018018	2.58436			Poales	0.878258
Papaver somniferum	61433	2	0.0167	0.018	1.08		0.0167498	0.018018	1.07572			Asparagales	1.13287
Ceratophyllum demersum	25323	1	0.0069	0.009	1.3		0.00690434	0.00900901	1.30483			Amborellales	1.23081
Magnolia biondii	41181	1	0.0112	0.009	0.8		0.011228	0.00900901	0.802367			Cupressales	0.793694
Oryza sativa ssp. japonica	35489	1	0.0097	0.009	0.93		0.00967611	0.00900901	0.931057			Selaginellales	0
Zea mays	39756	1	0.0108	0.009	0.83		0.0108395	0.00900901	0.831127			Anthocerotales	1.27843
Vanilla planifolia	29167	1	0.008	0.009	1.13		0.00795241	0.00900901	1.13287			Marchantiales	1.71319
Amborella trichopoda	26846	1	0.0073	0.009	1.23		0.00731959	0.00900901	1.23081			Funariales	1.00353
Sequoiadendron giganteum	41631	1	0.0114	0.009	0.79		0.0113507	0.00900901	0.793694			Charales	0
Selaginella moellendorffii	22285	0	0.0061	0	0		0.00607603	0	0			Chlamydomonadales	0
Anthoceros agrestis	25846	1	0.007	0.009	1.29		0.00704694	0.00900901	1.27843			Mamiellales	3.27054
Marchantia polymorpha	19287	1	0.0053	0.009	1.7		0.00525862	0.00900901	1.71319			Prasinodermales	4.62842
Physcomitrium patens	32926	1	0.009	0.009	1		0.00897731	0.00900901	1.00353		Land plants	Magnoliopsida + Pinopsida	1.00138
Chara braunii	34718	0	0.0095	0	0		0.0094659	0	0		Basal land plants	Lycopodiopsida + Anthocerotopsida + Marchantiopsida + Bryopsida	0.98787
Chlamydomonas reinhardtii	17741	0	0.0048	0	0		0.0048371	0	0		Basal Viridiplantae	Chlorophyta + Prasinodermophyta	1.88905
Micromonas commoda	10103	1	0.0028	0.009	3.21		0.00275459	0.00900901	3.27054
Prasinoderma coloniale	7139	1	0.0019	0.009	4.74		0.00194646	0.00900901	4.62842

## Sheet: HOM05D003046
Gene family	HOM05D003046					index
PLAZA data							Gene family expansion analysis
Organism	Total genes	Genes in family	Percentage total	Percentage family	Ratio family vs. total		Pnorm	GCnorm	ERspecies		Taxon	Clade	ERtaxon
Arabidopsis lyrata	31073	3	0.0085	0.0133	1.56		0.00847208	0.0132743	1.56683		Families	Brassicaceae	1.15157
Arabidopsis thaliana	27655	3	0.0075	0.0133	1.77		0.00754016	0.0132743	1.76048			Cleomaceae	1.18467
Capsella rubella	27682	3	0.0075	0.0133	1.77		0.00754752	0.0132743	1.75877			Caricaceae	1.16888
Cardamine hirsuta	29458	2	0.008	0.0088	1.1		0.00803175	0.00884956	1.10182			Malvaceae	1.38505
Brassica carinata	97149	5	0.0265	0.0221	0.83		0.0264878	0.0221239	0.835249			Sapindaceae	1.14134
Brassica oleracea	61279	3	0.0167	0.0133	0.8		0.0167078	0.0132743	0.7945			Rutaceae	1.32301
Brassica napus	108190	6	0.0295	0.0265	0.9		0.0294981	0.0265487	0.900013			Myrtaceae	0.89294
Brassica rapa	46721	3	0.0127	0.0133	1.05		0.0127385	0.0132743	1.04206			Lythraceae	1.39716
Schrenkiella parvula	26847	3	0.0073	0.0133	1.82		0.00731986	0.0132743	1.81347			Betulaceae	1.47079
Eutrema salsugineum	26351	3	0.0072	0.0133	1.85		0.00718463	0.0132743	1.8476			Juglandaceae	1.0059
Aethionema arabicum	24932	2	0.0068	0.0088	1.29		0.00679773	0.00884956	1.30184			Fagaceae	0.824505
Tarenaya hassleriana	27398	2	0.0075	0.0088	1.17		0.00747009	0.00884956	1.18467			Cucurbitaceae	1.23555
Carica papaya	27768	2	0.0076	0.0088	1.16		0.00757097	0.00884956	1.16888			Rosaceae	1.31305
Corchorus olitorius	35704	2	0.0097	0.0088	0.91		0.00973473	0.00884956	0.909071			Cannabaceae	1.30027
Theobroma cacao	27379	2	0.0075	0.0088	1.17		0.00746491	0.00884956	1.18549			Fabaceae	0.667005
Gossypium hirsutum	75376	6	0.0206	0.0265	1.29		0.0205513	0.0265487	1.29182			Euphorbiaceae	1.48411
Gossypium raimondii	37505	3	0.0102	0.0133	1.3		0.0102258	0.0132743	1.29813			Rafflesiaceae	0.588403
Durio zibethinus	34943	5	0.0095	0.0221	2.33		0.00952724	0.0221239	2.32217			Salicaceae	1.25013
Acer truncatum	28438	2	0.0078	0.0088	1.13		0.00775365	0.00884956	1.14134			Celastraceae	2.11429
Citrus clementina	24533	2	0.0067	0.0088	1.31		0.00668895	0.00884956	1.32301			Vitaceae	1.84795
Eucalyptus grandis	36349	2	0.0099	0.0088	0.89		0.00991059	0.00884956	0.89294			Ericaceae	0.58131
Punica granatum	23231	2	0.0063	0.0088	1.4		0.00633395	0.00884956	1.39716			Actinidiaceae	1.60418
Corylus avellana	27791	2	0.0076	0.0088	1.16		0.00757724	0.00884956	1.16791			Theaceae	0.963606
Carpinus fangiana	27379	3	0.0075	0.0133	1.77		0.00746491	0.0132743	1.77823			Nyssaceae	1.52547
Carya illinoinensis	32267	2	0.0088	0.0088	1		0.00879763	0.00884956	1.0059			Hydrangeaceae	0.503654
Quercus lobata	39366	2	0.0107	0.0088	0.82		0.0107332	0.00884956	0.824505			Phrymaceae	0.576714
Cucumis melo	29980	2	0.0082	0.0088	1.07		0.00817408	0.00884956	1.08264			Orobanchaceae	0.971112
Cucumis sativus L.	24317	2	0.0066	0.0088	1.33		0.00663005	0.00884956	1.33476			Lamiaceae	0.369187
Citrullus lanatus	22545	2	0.0061	0.0088	1.44		0.00614692	0.00884956	1.43967			Lentibulariaceae	0.547048
Sechium edule	28237	2	0.0077	0.0088	1.14		0.00769885	0.00884956	1.14947			Acanthaceae	0.695587
Fragaria x ananassa	108087	8	0.0295	0.0354	1.2		0.02947	0.0353982	1.20116			Oleaceae	0.640389
Fragaria vesca	34006	3	0.0093	0.0133	1.43		0.00927177	0.0132743	1.43169			Solanaceae	0.949493
Rosa chinensis	45469	4	0.0124	0.0177	1.43		0.0123972	0.0176991	1.42767			Rubiaceae	1.26916
Malus domestica	45116	4	0.0123	0.0177	1.44		0.0123009	0.0176991	1.43884			Asteraceae	0.831414
Prunus persica	26873	2	0.0073	0.0088	1.21		0.00732695	0.00884956	1.20781			Apiaceae	1.01073
Cannabis sativa	24962	2	0.0068	0.0088	1.29		0.00680591	0.00884956	1.30027			Caprifoliaceae	1.43452
Medicago truncatula	50894	2	0.0139	0.0088	0.63		0.0138763	0.00884956	0.637746			Chenopodiaceae	0.70528
Trifolium pratense	39948	2	0.0109	0.0088	0.81		0.0108919	0.00884956	0.812493			Amaranthaceae	0.681335
Pisum sativum	44756	2	0.0122	0.0088	0.72		0.0122028	0.00884956	0.725209			Cactaceae	0.514838
Cicer arietinum L.	31358	2	0.0085	0.0088	1.04		0.00854979	0.00884956	1.03506			Simmondsiaceae	0.690878
Lotus japonicus	28251	2	0.0077	0.0088	1.14		0.00770266	0.00884956	1.1489			Trochodendraceae	0.459373
Glycine max	52872	2	0.0144	0.0088	0.61		0.0144156	0.00884956	0.613888			Nelumbonaceae	0.694842
Phaseolus vulgaris	27433	1	0.0075	0.0044	0.59		0.00747963	0.00442478	0.591577			Ranunculaceae	1.26931
Vigna mungo	32729	1	0.0089	0.0044	0.49		0.00892359	0.00442478	0.495852			Papaveraceae	1.05668
Lupinus albus	38258	1	0.0104	0.0044	0.42		0.0104311	0.00442478	0.424192			Ceratophyllaceae	1.28174
Arachis hypogaea	67124	2	0.0183	0.0088	0.48		0.0183014	0.00884956	0.483545			Magnoliaceae	0.788166
Manihot esculenta	32805	3	0.0089	0.0133	1.49		0.00894431	0.0132743	1.48411			Poaceae	1.29407
Sapria himalayana	55162	2	0.015	0.0088	0.59		0.01504	0.00884956	0.588403			Orchidaceae	1.11281
Populus trichocarpa	34699	3	0.0095	0.0133	1.4		0.00946072	0.0132743	1.4031			Amborellaceae	0
Salix brachista	30209	2	0.0082	0.0088	1.07		0.00823651	0.00884956	1.07443			Cupressaceae	0.389823
Tripterygium wilfordii	30703	4	0.0084	0.0177	2.11		0.0083712	0.0176991	2.11429			Selaginellaceae	0
Vitis vinifera	26346	3	0.0072	0.0133	1.85		0.00718326	0.0132743	1.84795			Anthocerotaceae	0.627901
Rhododendron simsii	32999	2	0.009	0.0088	0.98		0.00899721	0.00884956	0.983589			Marchantiaceae	0.841434
Vaccinium macrocarpon	22836	0	0.0062	0	0		0.00622626	0	0			Funariaceae	0.98577
Actinidia chinensis	40466	4	0.011	0.0177	1.61		0.0110331	0.0176991	1.60418			Characeae	0
Camellia sinensis var. sinensis	50525	3	0.0138	0.0133	0.96		0.0137757	0.0132743	0.963606			Chlamydomonadaceae	0.914758
Davidia involucrata	42554	4	0.0116	0.0177	1.53		0.0116024	0.0176991	1.52547			Mamiellaceae	1.60633
Hydrangea macrophylla	32222	1	0.0088	0.0044	0.5		0.00878536	0.00442478	0.503654			Prasinodermaceae	2.27325
Erythranthe guttata	28140	1	0.0077	0.0044	0.57		0.0076724	0.00442478	0.576714		Orders	Brassicales	1.15404
Striga asiatica	33423	2	0.0091	0.0088	0.97		0.00911281	0.00884956	0.971112			Malvales	1.38505
Salvia bowleyana	43958	1	0.012	0.0044	0.37		0.0119852	0.00442478	0.369187			Sapindales	1.22548
Utricularia gibba	29666	1	0.0081	0.0044	0.54		0.00808846	0.00442478	0.547048			Myrtales	1.08954
Avicennia marina	23331	1	0.0064	0.0044	0.69		0.00636122	0.00442478	0.695587			Fagales	1.15185
Olea europaea	50684	2	0.0138	0.0088	0.64		0.013819	0.00884956	0.640389			Cucurbitales	1.23555
Capsicum annuum	35884	4	0.0098	0.0177	1.81		0.00978381	0.0176991	1.80902			Rosales	1.31193
Solanum lycopersicum	34075	2	0.0093	0.0088	0.95		0.00929058	0.00884956	0.95253			Fabales	0.667005
Solanum pennellii	44965	2	0.0123	0.0088	0.72		0.0122598	0.00884956	0.721838			Malpighiales	1.06157
Solanum tuberosum	39028	1	0.0106	0.0044	0.42		0.010641	0.00442478	0.415823			Celastrales	2.11429
Nicotiana tabacum	69500	5	0.0189	0.0221	1.17		0.0189492	0.0221239	1.16753			Vitales	1.84795
Petunia axillaris	32928	1	0.009	0.0044	0.49		0.00897785	0.00442478	0.492855			Ericales	0.994773
Coffea canephora	25574	2	0.007	0.0088	1.26		0.00697278	0.00884956	1.26916			Cornales	1.08516
Erigeron canadensis	45483	2	0.0124	0.0088	0.71		0.012401	0.00884956	0.713617			Lamiales	0.620596
Helianthus annuus	52243	3	0.0142	0.0133	0.94		0.0142441	0.0132743	0.931918			Solanales	0.949493
Lactuca sativa	38910	2	0.0106	0.0088	0.83		0.0106088	0.00884956	0.834168			Gentianales	1.26916
Daucus carota	32113	2	0.0088	0.0088	1		0.00875564	0.00884956	1.01073			Asterales	0.831414
Lonicera japonica	33939	3	0.0093	0.0133	1.43		0.0092535	0.0132743	1.43452			Apiales	1.01073
Beta vulgaris	24255	1	0.0066	0.0044	0.67		0.00661315	0.00442478	0.669088			Dipsacales	1.43452
Chenopodium quinoa	44776	2	0.0122	0.0088	0.72		0.0122082	0.00884956	0.724885			Caryophyllales	0.658536
Amaranthus hybridus	23819	1	0.0065	0.0044	0.68		0.00649427	0.00442478	0.681335			Trochodendrales	0.459373
Selenicereus undatus	31522	1	0.0086	0.0044	0.51		0.0085945	0.00442478	0.514838			Proteales	0.694842
Simmondsia chinensis	23490	1	0.0064	0.0044	0.69		0.00640457	0.00442478	0.690878			Ranunculales	1.11917
Trochodendron aralioides	35328	1	0.0096	0.0044	0.46		0.00963221	0.00442478	0.459373			Ceratophyllales	1.28174
Nelumbo nucifera	46712	2	0.0127	0.0088	0.69		0.0127361	0.00884956	0.694842			Magnoliales	0.788166
Aquilegia oxysepala	25571	2	0.007	0.0088	1.26		0.00697196	0.00884956	1.26931			Poales	1.29407
Papaver somniferum	61433	4	0.0167	0.0177	1.06		0.0167498	0.0176991	1.05668			Asparagales	1.11281
Ceratophyllum demersum	25323	2	0.0069	0.0088	1.28		0.00690434	0.00884956	1.28174			Amborellales	0
Magnolia biondii	41181	2	0.0112	0.0088	0.79		0.011228	0.00884956	0.788166			Cupressales	0.389823
Oryza sativa ssp. japonica	35489	3	0.0097	0.0133	1.37		0.00967611	0.0132743	1.37187			Selaginellales	0
Zea mays	39756	3	0.0108	0.0133	1.23		0.0108395	0.0132743	1.22462			Anthocerotales	0.627901
Vanilla planifolia	29167	2	0.008	0.0088	1.1		0.00795241	0.00884956	1.11281			Marchantiales	0.841434
Amborella trichopoda	26846	0	0.0073	0	0		0.00731959	0	0			Funariales	0.98577
Sequoiadendron giganteum	41631	1	0.0114	0.0044	0.39		0.0113507	0.00442478	0.389823			Charales	0
Selaginella moellendorffii	22285	0	0.0061	0	0		0.00607603	0	0			Chlamydomonadales	0.914758
Anthoceros agrestis	25846	1	0.007	0.0044	0.63		0.00704694	0.00442478	0.627901			Mamiellales	1.60633
Marchantia polymorpha	19287	1	0.0053	0.0044	0.83		0.00525862	0.00442478	0.841434			Prasinodermales	2.27325
Physcomitrium patens	32926	2	0.009	0.0088	0.98		0.00897731	0.00884956	0.98577		Land plants	Magnoliopsida + Pinopsida	1.01614
Chara braunii	34718	0	0.0095	0	0		0.0094659	0	0		Basal land plants	Lycopodiopsida + Anthocerotopsida + Marchantiopsida + Bryopsida	0.646924
Chlamydomonas reinhardtii	17741	1	0.0048	0.0044	0.92		0.0048371	0.00442478	0.914758		Basal Viridiplantae	Chlorophyta + Prasinodermophyta	1.39171
Micromonas commoda	10103	1	0.0028	0.0044	1.57		0.00275459	0.00442478	1.60633
Prasinoderma coloniale	7139	1	0.0019	0.0044	2.32		0.00194646	0.00442478	2.27325

## Sheet: HOM05D004663
Gene family	HOM05D004663					index
PLAZA data							Gene family expansion analysis
Organism	Total genes	Genes in family	Percentage total	Percentage family	Ratio family vs. total		Pnorm	GCnorm	ERspecies		Taxon	Clade	ERtaxon
Arabidopsis lyrata	31073	1	0.0085	0.0064	0.75		0.00847208	0.00641026	0.756633		Families	Brassicaceae	0.880492
Arabidopsis thaliana	27655	2	0.0075	0.0128	1.71		0.00754016	0.0128205	1.7003			Cleomaceae	0.858123
Capsella rubella	27682	1	0.0075	0.0064	0.85		0.00754752	0.00641026	0.849319			Caricaceae	0.846689
Cardamine hirsuta	29458	1	0.008	0.0064	0.8		0.00803175	0.00641026	0.798114			Malvaceae	0.780325
Brassica carinata	97149	3	0.0265	0.0192	0.72		0.0264878	0.0192308	0.726025			Sapindaceae	1.65348
Brassica oleracea	61279	2	0.0167	0.0128	0.77		0.0167078	0.0128205	0.767338			Rutaceae	0.958336
Brassica napus	108190	4	0.0295	0.0256	0.87		0.0294981	0.025641	0.869243			Myrtaceae	0.646809
Brassica rapa	46721	2	0.0127	0.0128	1.01		0.0127385	0.0128205	1.00644			Lythraceae	1.01205
Schrenkiella parvula	26847	1	0.0073	0.0064	0.88		0.00731986	0.00641026	0.875735			Betulaceae	1.27846
Eutrema salsugineum	26351	1	0.0072	0.0064	0.89		0.00718463	0.00641026	0.892219			Juglandaceae	0.728635
Aethionema arabicum	24932	1	0.0068	0.0064	0.94		0.00679773	0.00641026	0.942999			Fagaceae	0
Tarenaya hassleriana	27398	1	0.0075	0.0064	0.85		0.00747009	0.00641026	0.858123			Cucurbitaceae	0.894978
Carica papaya	27768	1	0.0076	0.0064	0.84		0.00757097	0.00641026	0.846689			Rosaceae	0.634079
Corchorus olitorius	35704	1	0.0097	0.0064	0.66		0.00973473	0.00641026	0.658494			Cannabaceae	0.941866
Theobroma cacao	27379	1	0.0075	0.0064	0.85		0.00746491	0.00641026	0.858718			Fabaceae	1.30735
Gossypium hirsutum	75376	2	0.0206	0.0128	0.62		0.0205513	0.0128205	0.623829			Euphorbiaceae	0.716685
Gossypium raimondii	37505	1	0.0102	0.0064	0.63		0.0102258	0.00641026	0.626872			Rafflesiaceae	0.426215
Durio zibethinus	34943	2	0.0095	0.0128	1.35		0.00952724	0.0128205	1.34567			Salicaceae	0.724436
Acer truncatum	28438	2	0.0078	0.0128	1.64		0.00775365	0.0128205	1.65348			Celastraceae	0.765751
Citrus clementina	24533	1	0.0067	0.0064	0.96		0.00668895	0.00641026	0.958336			Vitaceae	0.892388
Eucalyptus grandis	36349	1	0.0099	0.0064	0.65		0.00991059	0.00641026	0.646809			Ericaceae	0.421077
Punica granatum	23231	1	0.0063	0.0064	1.02		0.00633395	0.00641026	1.01205			Actinidiaceae	0.581003
Corylus avellana	27791	2	0.0076	0.0128	1.68		0.00757724	0.0128205	1.69198			Theaceae	0.465331
Carpinus fangiana	27379	1	0.0075	0.0064	0.85		0.00746491	0.00641026	0.858718			Nyssaceae	0.552495
Carya illinoinensis	32267	1	0.0088	0.0064	0.73		0.00879763	0.00641026	0.728635			Hydrangeaceae	1.4593
Quercus lobata	39366	0	0.0107	0	0		0.0107332	0	0			Phrymaceae	0.835496
Cucumis melo	29980	1	0.0082	0.0064	0.78		0.00817408	0.00641026	0.784218			Orobanchaceae	0.703433
Cucumis sativus L.	24317	1	0.0066	0.0064	0.97		0.00663005	0.00641026	0.966848			Lamiaceae	0.534848
Citrullus lanatus	22545	1	0.0061	0.0064	1.05		0.00614692	0.00641026	1.04284			Lentibulariaceae	0.792518
Sechium edule	28237	1	0.0077	0.0064	0.83		0.00769885	0.00641026	0.832626			Acanthaceae	1.00771
Fragaria x ananassa	108087	2	0.0295	0.0128	0.43		0.02947	0.0128205	0.435036			Oleaceae	0
Fragaria vesca	34006	1	0.0093	0.0064	0.69		0.00927177	0.00641026	0.691374			Solanaceae	0.641922
Rosa chinensis	45469	1	0.0124	0.0064	0.52		0.0123972	0.00641026	0.517074			Rubiaceae	0.919326
Malus domestica	45116	2	0.0123	0.0128	1.04		0.0123009	0.0128205	1.04224			Asteraceae	0.688277
Prunus persica	26873	1	0.0073	0.0064	0.88		0.00732695	0.00641026	0.874888			Apiaceae	0.732129
Cannabis sativa	24962	1	0.0068	0.0064	0.94		0.00680591	0.00641026	0.941866			Caprifoliaceae	2.07822
Medicago truncatula	50894	7	0.0139	0.0449	3.23		0.0138763	0.0448718	3.2337			Chenopodiaceae	1.36234
Trifolium pratense	39948	1	0.0109	0.0064	0.59		0.0108919	0.00641026	0.588536			Amaranthaceae	0.987063
Pisum sativum	44756	1	0.0122	0.0064	0.52		0.0122028	0.00641026	0.525312			Cactaceae	0.745855
Cicer arietinum L.	31358	2	0.0085	0.0128	1.51		0.00854979	0.0128205	1.49951			Simmondsiaceae	1.00089
Lotus japonicus	28251	1	0.0077	0.0064	0.83		0.00770266	0.00641026	0.832213			Trochodendraceae	1.331
Glycine max	52872	3	0.0144	0.0192	1.33		0.0144156	0.0192308	1.33402			Nelumbonaceae	0.503315
Phaseolus vulgaris	27433	1	0.0075	0.0064	0.85		0.00747963	0.00641026	0.857028			Ranunculaceae	0
Vigna mungo	32729	1	0.0089	0.0064	0.72		0.00892359	0.00641026	0.718349			Papaveraceae	0.765414
Lupinus albus	38258	2	0.0104	0.0128	1.23		0.0104311	0.0128205	1.22907			Ceratophyllaceae	0.928439
Arachis hypogaea	67124	4	0.0183	0.0256	1.4		0.0183014	0.025641	1.40104			Magnoliaceae	1.14183
Manihot esculenta	32805	1	0.0089	0.0064	0.72		0.00894431	0.00641026	0.716685			Poaceae	0.624915
Sapria himalayana	55162	1	0.015	0.0064	0.43		0.01504	0.00641026	0.426215			Orchidaceae	1.61215
Populus trichocarpa	34699	1	0.0095	0.0064	0.67		0.00946072	0.00641026	0.677566			Amborellaceae	0.875767
Salix brachista	30209	1	0.0082	0.0064	0.78		0.00823651	0.00641026	0.778273			Cupressaceae	0.564744
Tripterygium wilfordii	30703	1	0.0084	0.0064	0.76		0.0083712	0.00641026	0.765751			Selaginellaceae	3.16502
Vitis vinifera	26346	1	0.0072	0.0064	0.89		0.00718326	0.00641026	0.892388			Anthocerotaceae	0.909651
Rhododendron simsii	32999	1	0.009	0.0064	0.71		0.00899721	0.00641026	0.712472			Marchantiaceae	1.219
Vaccinium macrocarpon	22836	0	0.0062	0	0		0.00622626	0	0			Funariaceae	14.9951
Actinidia chinensis	40466	1	0.011	0.0064	0.58		0.0110331	0.00641026	0.581003			Characeae	1.35439
Camellia sinensis var. sinensis	50525	1	0.0138	0.0064	0.46		0.0137757	0.00641026	0.465331			Chlamydomonadaceae	1.32523
Davidia involucrata	42554	1	0.0116	0.0064	0.55		0.0116024	0.00641026	0.552495			Mamiellaceae	2.32712
Hydrangea macrophylla	32222	2	0.0088	0.0128	1.45		0.00878536	0.0128205	1.4593			Prasinodermaceae	0
Erythranthe guttata	28140	1	0.0077	0.0064	0.83		0.0076724	0.00641026	0.835496		Orders	Brassicales	0.877734
Striga asiatica	33423	1	0.0091	0.0064	0.7		0.00911281	0.00641026	0.703433			Malvales	0.780325
Salvia bowleyana	43958	1	0.012	0.0064	0.53		0.0119852	0.00641026	0.534848			Sapindales	1.33153
Utricularia gibba	29666	1	0.0081	0.0064	0.79		0.00808846	0.00641026	0.792518			Myrtales	0.78922
Avicennia marina	23331	1	0.0064	0.0064	1		0.00636122	0.00641026	1.00771			Fagales	0.74165
Olea europaea	50684	0	0.0138	0	0		0.013819	0	0			Cucurbitales	0.894978
Capsicum annuum	35884	1	0.0098	0.0064	0.65		0.00978381	0.00641026	0.65519			Rosales	0.661083
Solanum lycopersicum	34075	1	0.0093	0.0064	0.69		0.00929058	0.00641026	0.689974			Fabales	1.30735
Solanum pennellii	44965	1	0.0123	0.0064	0.52		0.0122598	0.00641026	0.52287			Malpighiales	0.615165
Solanum tuberosum	39028	1	0.0106	0.0064	0.6		0.010641	0.00641026	0.60241			Celastrales	0.765751
Nicotiana tabacum	69500	2	0.0189	0.0128	0.68		0.0189492	0.0128205	0.676571			Vitales	0.892388
Petunia axillaris	32928	1	0.009	0.0064	0.71		0.00897785	0.00641026	0.714008			Ericales	0.480382
Coffea canephora	25574	1	0.007	0.0064	0.91		0.00697278	0.00641026	0.919326			Cornales	0.943251
Erigeron canadensis	45483	1	0.0124	0.0064	0.52		0.012401	0.00641026	0.516915			Lamiales	0.561917
Helianthus annuus	52243	2	0.0142	0.0128	0.9		0.0142441	0.0128205	0.900058			Solanales	0.641922
Lactuca sativa	38910	1	0.0106	0.0064	0.6		0.0106088	0.00641026	0.604237			Gentianales	0.919326
Daucus carota	32113	1	0.0088	0.0064	0.73		0.00875564	0.00641026	0.732129			Asterales	0.688277
Lonicera japonica	33939	3	0.0093	0.0192	2.06		0.0092535	0.0192308	2.07822			Apiales	0.732129
Beta vulgaris	24255	1	0.0066	0.0064	0.97		0.00661315	0.00641026	0.96932			Dipsacales	2.07822
Chenopodium quinoa	44776	3	0.0122	0.0192	1.57		0.0122082	0.0192308	1.57523			Caryophyllales	1.11304
Amaranthus hybridus	23819	1	0.0065	0.0064	0.98		0.00649427	0.00641026	0.987063			Trochodendrales	1.331
Selenicereus undatus	31522	1	0.0086	0.0064	0.74		0.0085945	0.00641026	0.745855			Proteales	0.503315
Simmondsia chinensis	23490	1	0.0064	0.0064	1		0.00640457	0.00641026	1.00089			Ranunculales	0.540455
Trochodendron aralioides	35328	2	0.0096	0.0128	1.33		0.00963221	0.0128205	1.331			Ceratophyllales	0.928439
Nelumbo nucifera	46712	1	0.0127	0.0064	0.5		0.0127361	0.00641026	0.503315			Magnoliales	1.14183
Aquilegia oxysepala	25571	0	0.007	0	0		0.00697196	0	0			Poales	0.624915
Papaver somniferum	61433	2	0.0167	0.0128	0.77		0.0167498	0.0128205	0.765414			Asparagales	1.61215
Ceratophyllum demersum	25323	1	0.0069	0.0064	0.93		0.00690434	0.00641026	0.928439			Amborellales	0.875767
Magnolia biondii	41181	2	0.0112	0.0128	1.14		0.011228	0.0128205	1.14183			Cupressales	0.564744
Oryza sativa ssp. japonica	35489	1	0.0097	0.0064	0.66		0.00967611	0.00641026	0.662483			Selaginellales	3.16502
Zea mays	39756	1	0.0108	0.0064	0.59		0.0108395	0.00641026	0.591379			Anthocerotales	0.909651
Vanilla planifolia	29167	2	0.008	0.0128	1.6		0.00795241	0.0128205	1.61215			Marchantiales	1.219
Amborella trichopoda	26846	1	0.0073	0.0064	0.88		0.00731959	0.00641026	0.875767			Funariales	14.9951
Sequoiadendron giganteum	41631	1	0.0114	0.0064	0.56		0.0113507	0.00641026	0.564744			Charales	1.35439
Selaginella moellendorffii	22285	3	0.0061	0.0192	3.15		0.00607603	0.0192308	3.16502			Chlamydomonadales	1.32523
Anthoceros agrestis	25846	1	0.007	0.0064	0.91		0.00704694	0.00641026	0.909651			Mamiellales	2.32712
Marchantia polymorpha	19287	1	0.0053	0.0064	1.21		0.00525862	0.00641026	1.219			Prasinodermales	0
Physcomitrium patens	32926	21	0.009	0.1346	14.96		0.00897731	0.134615	14.9951		Land plants	Magnoliopsida + Pinopsida	0.84696
Chara braunii	34718	2	0.0095	0.0128	1.35		0.0094659	0.0128205	1.35439		Basal land plants	Lycopodiopsida + Anthocerotopsida + Marchantiopsida + Bryopsida	6.09187
Chlamydomonas reinhardtii	17741	1	0.0048	0.0064	1.33		0.0048371	0.00641026	1.32523		Basal Viridiplantae	Chlorophyta + Prasinodermophyta	1.34413
Micromonas commoda	10103	1	0.0028	0.0064	2.29		0.00275459	0.00641026	2.32712
Prasinoderma coloniale	7139	0	0.0019	0	0		0.00194646	0	0

## Sheet: HOM05D006570
Gene family	HOM05D006570					index
PLAZA data							Gene family expansion analysis
Organism	Total genes	Genes in family	Percentage total	Percentage family	Ratio family vs. total		Pnorm	GCnorm	ERspecies		Taxon	Clade	ERtaxon
Arabidopsis lyrata	31073	1	0.0085	0.0082	0.96		0.00847208	0.00819672	0.967498		Families	Brassicaceae	0.770336
Arabidopsis thaliana	27655	1	0.0075	0.0082	1.09		0.00754016	0.00819672	1.08707			Cleomaceae	1.09727
Capsella rubella	27682	1	0.0075	0.0082	1.09		0.00754752	0.00819672	1.08601			Caricaceae	1.08265
Cardamine hirsuta	29458	1	0.008	0.0082	1.03		0.00803175	0.00819672	1.02054			Malvaceae	0.855251
Brassica carinata	97149	2	0.0265	0.0164	0.62		0.0264878	0.0163934	0.618906			Sapindaceae	1.05714
Brassica oleracea	61279	1	0.0167	0.0082	0.49		0.0167078	0.00819672	0.490593			Rutaceae	1.22541
Brassica napus	108190	2	0.0295	0.0164	0.56		0.0294981	0.0163934	0.555746			Myrtaceae	0.827067
Brassica rapa	46721	1	0.0127	0.0082	0.65		0.0127385	0.00819672	0.643459			Lythraceae	2.58818
Schrenkiella parvula	26847	1	0.0073	0.0082	1.12		0.00731986	0.00819672	1.11979			Betulaceae	1.08983
Eutrema salsugineum	26351	1	0.0072	0.0082	1.14		0.00718463	0.00819672	1.14087			Juglandaceae	0.931697
Aethionema arabicum	24932	1	0.0068	0.0082	1.21		0.00679773	0.00819672	1.2058			Fagaceae	3.05472
Tarenaya hassleriana	27398	1	0.0075	0.0082	1.09		0.00747009	0.00819672	1.09727			Cucurbitaceae	0.858299
Carica papaya	27768	1	0.0076	0.0082	1.08		0.00757097	0.00819672	1.08265			Rosaceae	0.81079
Corchorus olitorius	35704	1	0.0097	0.0082	0.85		0.00973473	0.00819672	0.842008			Cannabaceae	1.20435
Theobroma cacao	27379	1	0.0075	0.0082	1.09		0.00746491	0.00819672	1.09803			Fabaceae	1.01755
Gossypium hirsutum	75376	2	0.0206	0.0164	0.8		0.0205513	0.0163934	0.797682			Euphorbiaceae	0.916417
Gossypium raimondii	37505	1	0.0102	0.0082	0.8		0.0102258	0.00819672	0.801575			Rafflesiaceae	0.544996
Durio zibethinus	34943	1	0.0095	0.0082	0.86		0.00952724	0.00819672	0.860346			Salicaceae	0.926328
Acer truncatum	28438	1	0.0078	0.0082	1.05		0.00775365	0.00819672	1.05714			Celastraceae	0.979157
Citrus clementina	24533	1	0.0067	0.0082	1.22		0.00668895	0.00819672	1.22541			Vitaceae	2.28217
Eucalyptus grandis	36349	1	0.0099	0.0082	0.83		0.00991059	0.00819672	0.827067			Ericaceae	1.07685
Punica granatum	23231	2	0.0063	0.0164	2.6		0.00633395	0.0163934	2.58818			Actinidiaceae	1.48584
Corylus avellana	27791	1	0.0076	0.0082	1.08		0.00757724	0.00819672	1.08176			Theaceae	1.19003
Carpinus fangiana	27379	1	0.0075	0.0082	1.09		0.00746491	0.00819672	1.09803			Nyssaceae	0.706468
Carya illinoinensis	32267	1	0.0088	0.0082	0.93		0.00879763	0.00819672	0.931697			Hydrangeaceae	2.79899
Quercus lobata	39366	4	0.0107	0.0328	3.07		0.0107332	0.0327869	3.05472			Phrymaceae	1.06834
Cucumis melo	29980	1	0.0082	0.0082	1		0.00817408	0.00819672	1.00277			Orobanchaceae	0
Cucumis sativus L.	24317	1	0.0066	0.0082	1.24		0.00663005	0.00819672	1.2363			Lamiaceae	1.36781
Citrullus lanatus	22545	1	0.0061	0.0082	1.34		0.00614692	0.00819672	1.33347			Lentibulariaceae	1.01338
Sechium edule	28237	0	0.0077	0	0		0.00769885	0	0			Acanthaceae	0
Fragaria x ananassa	108087	3	0.0295	0.0246	0.83		0.02947	0.0245902	0.834413			Oleaceae	0.593147
Fragaria vesca	34006	1	0.0093	0.0082	0.88		0.00927177	0.00819672	0.884052			Solanaceae	0.820818
Rosa chinensis	45469	1	0.0124	0.0082	0.66		0.0123972	0.00819672	0.661177			Rubiaceae	1.17553
Malus domestica	45116	1	0.0123	0.0082	0.67		0.0123009	0.00819672	0.66635			Asteraceae	0.660069
Prunus persica	26873	1	0.0073	0.0082	1.12		0.00732695	0.00819672	1.11871			Apiaceae	1.87233
Cannabis sativa	24962	1	0.0068	0.0082	1.21		0.00680591	0.00819672	1.20435			Caprifoliaceae	0.885797
Medicago truncatula	50894	1	0.0139	0.0082	0.59		0.0138763	0.00819672	0.590699			Chenopodiaceae	1.742
Trifolium pratense	39948	1	0.0109	0.0082	0.75		0.0108919	0.00819672	0.752555			Amaranthaceae	1.26215
Pisum sativum	44756	1	0.0122	0.0082	0.67		0.0122028	0.00819672	0.67171			Cactaceae	0.953717
Cicer arietinum L.	31358	3	0.0085	0.0246	2.89		0.00854979	0.0245902	2.87611			Simmondsiaceae	1.27982
Lotus japonicus	28251	1	0.0077	0.0082	1.06		0.00770266	0.00819672	1.06414			Trochodendraceae	0.85097
Glycine max	52872	2	0.0144	0.0164	1.14		0.0144156	0.0163934	1.1372			Nelumbonaceae	0
Phaseolus vulgaris	27433	1	0.0075	0.0082	1.09		0.00747963	0.00819672	1.09587			Ranunculaceae	2.35134
Vigna mungo	32729	1	0.0089	0.0082	0.92		0.00892359	0.00819672	0.918545			Papaveraceae	0.489363
Lupinus albus	38258	1	0.0104	0.0082	0.79		0.0104311	0.00819672	0.785798			Ceratophyllaceae	2.37437
Arachis hypogaea	67124	2	0.0183	0.0164	0.9		0.0183014	0.0163934	0.895747			Magnoliaceae	1.46005
Manihot esculenta	32805	1	0.0089	0.0082	0.92		0.00894431	0.00819672	0.916417			Poaceae	1.59814
Sapria himalayana	55162	1	0.015	0.0082	0.55		0.01504	0.00819672	0.544996			Orchidaceae	1.03072
Populus trichocarpa	34699	1	0.0095	0.0082	0.86		0.00946072	0.00819672	0.866395			Amborellaceae	1.11983
Salix brachista	30209	1	0.0082	0.0082	1		0.00823651	0.00819672	0.995169			Cupressaceae	0.722132
Tripterygium wilfordii	30703	1	0.0084	0.0082	0.98		0.0083712	0.00819672	0.979157			Selaginellaceae	1.34903
Vitis vinifera	26346	2	0.0072	0.0164	2.28		0.00718326	0.0163934	2.28217			Anthocerotaceae	0
Rhododendron simsii	32999	1	0.009	0.0082	0.91		0.00899721	0.00819672	0.911029			Marchantiaceae	1.55872
Vaccinium macrocarpon	22836	1	0.0062	0.0082	1.32		0.00622626	0.00819672	1.31648			Funariaceae	0.913049
Actinidia chinensis	40466	2	0.011	0.0164	1.49		0.0110331	0.0163934	1.48584			Characeae	0
Camellia sinensis var. sinensis	50525	2	0.0138	0.0164	1.19		0.0137757	0.0163934	1.19003			Chlamydomonadaceae	1.69455
Davidia involucrata	42554	1	0.0116	0.0082	0.71		0.0116024	0.00819672	0.706468			Mamiellaceae	2.97566
Hydrangea macrophylla	32222	3	0.0088	0.0246	2.8		0.00878536	0.0245902	2.79899			Prasinodermaceae	4.2111
Erythranthe guttata	28140	1	0.0077	0.0082	1.06		0.0076724	0.00819672	1.06834		Orders	Brassicales	0.801677
Striga asiatica	33423	0	0.0091	0	0		0.00911281	0	0			Malvales	0.855251
Salvia bowleyana	43958	2	0.012	0.0164	1.37		0.0119852	0.0163934	1.36781			Sapindales	1.13508
Utricularia gibba	29666	1	0.0081	0.0082	1.01		0.00808846	0.00819672	1.01338			Myrtales	1.51375
Avicennia marina	23331	0	0.0064	0	0		0.00636122	0	0			Fagales	1.65959
Olea europaea	50684	1	0.0138	0.0082	0.59		0.013819	0.00819672	0.593147			Cucurbitales	0.858299
Capsicum annuum	35884	1	0.0098	0.0082	0.84		0.00978381	0.00819672	0.837784			Rosales	0.84532
Solanum lycopersicum	34075	1	0.0093	0.0082	0.88		0.00929058	0.00819672	0.882261			Fabales	1.01755
Solanum pennellii	44965	1	0.0123	0.0082	0.67		0.0122598	0.00819672	0.668588			Malpighiales	0.786605
Solanum tuberosum	39028	1	0.0106	0.0082	0.77		0.010641	0.00819672	0.770295			Celastrales	0.979157
Nicotiana tabacum	69500	2	0.0189	0.0164	0.87		0.0189492	0.0163934	0.865124			Vitales	2.28217
Petunia axillaris	32928	1	0.009	0.0082	0.91		0.00897785	0.00819672	0.912994			Ericales	1.22852
Coffea canephora	25574	1	0.007	0.0082	1.17		0.00697278	0.00819672	1.17553			Cornales	1.60817
Erigeron canadensis	45483	1	0.0124	0.0082	0.66		0.012401	0.00819672	0.660973			Lamiales	0.718517
Helianthus annuus	52243	1	0.0142	0.0082	0.58		0.0142441	0.00819672	0.575447			Solanales	0.820818
Lactuca sativa	38910	1	0.0106	0.0082	0.77		0.0106088	0.00819672	0.772631			Gentianales	1.17553
Daucus carota	32113	2	0.0088	0.0164	1.86		0.00875564	0.0163934	1.87233			Asterales	0.660069
Lonicera japonica	33939	1	0.0093	0.0082	0.88		0.0092535	0.00819672	0.885797			Apiales	1.87233
Beta vulgaris	24255	1	0.0066	0.0082	1.24		0.00661315	0.00819672	1.23946			Dipsacales	0.885797
Chenopodium quinoa	44776	3	0.0122	0.0246	2.02		0.0122082	0.0245902	2.01423			Caryophyllales	1.42323
Amaranthus hybridus	23819	1	0.0065	0.0082	1.26		0.00649427	0.00819672	1.26215			Trochodendrales	0.85097
Selenicereus undatus	31522	1	0.0086	0.0082	0.95		0.0085945	0.00819672	0.953717			Proteales	0
Simmondsia chinensis	23490	1	0.0064	0.0082	1.28		0.00640457	0.00819672	1.27982			Ranunculales	1.03661
Trochodendron aralioides	35328	1	0.0096	0.0082	0.85		0.00963221	0.00819672	0.85097			Ceratophyllales	2.37437
Nelumbo nucifera	46712	0	0.0127	0	0		0.0127361	0	0			Magnoliales	1.46005
Aquilegia oxysepala	25571	2	0.007	0.0164	2.34		0.00697196	0.0163934	2.35134			Poales	1.59814
Papaver somniferum	61433	1	0.0167	0.0082	0.49		0.0167498	0.00819672	0.489363			Asparagales	1.03072
Ceratophyllum demersum	25323	2	0.0069	0.0164	2.38		0.00690434	0.0163934	2.37437			Amborellales	1.11983
Magnolia biondii	41181	2	0.0112	0.0164	1.46		0.011228	0.0163934	1.46005			Cupressales	0.722132
Oryza sativa ssp. japonica	35489	3	0.0097	0.0246	2.54		0.00967611	0.0245902	2.54133			Selaginellales	1.34903
Zea mays	39756	1	0.0108	0.0082	0.76		0.0108395	0.00819672	0.756189			Anthocerotales	0
Vanilla planifolia	29167	1	0.008	0.0082	1.03		0.00795241	0.00819672	1.03072			Marchantiales	1.55872
Amborella trichopoda	26846	1	0.0073	0.0082	1.12		0.00731959	0.00819672	1.11983			Funariales	0.913049
Sequoiadendron giganteum	41631	1	0.0114	0.0082	0.72		0.0113507	0.00819672	0.722132			Charales	0
Selaginella moellendorffii	22285	1	0.0061	0.0082	1.34		0.00607603	0.00819672	1.34903			Chlamydomonadales	1.69455
Anthoceros agrestis	25846	0	0.007	0	0		0.00704694	0	0			Mamiellales	2.97566
Marchantia polymorpha	19287	1	0.0053	0.0082	1.55		0.00525862	0.00819672	1.55872			Prasinodermales	4.2111
Physcomitrium patens	32926	1	0.009	0.0082	0.91		0.00897731	0.00819672	0.913049		Land plants	Magnoliopsida + Pinopsida	0.997046
Chara braunii	34718	0	0.0095	0	0		0.0094659	0	0		Basal land plants	Lycopodiopsida + Anthocerotopsida + Marchantiopsida + Bryopsida	0.8988
Chlamydomonas reinhardtii	17741	1	0.0048	0.0082	1.71		0.0048371	0.00819672	1.69455		Basal Viridiplantae	Chlorophyta + Prasinodermophyta	2.57809
Micromonas commoda	10103	1	0.0028	0.0082	2.93		0.00275459	0.00819672	2.97566
Prasinoderma coloniale	7139	1	0.0019	0.0082	4.32		0.00194646	0.00819672	4.2111

## Sheet: HOM05D004639
Gene family	HOM05D004639					index
PLAZA data							Gene family expansion analysis
Organism	Total genes	Genes in family	Percentage total	Percentage family	Ratio family vs. total		Pnorm	GCnorm	ERspecies		Taxon	Clade	ERtaxon
Arabidopsis lyrata	31073	1	0.0085	0.0064	0.75		0.00847208	0.00636943	0.751814		Families	Brassicaceae	0.782791
Arabidopsis thaliana	27655	1	0.0075	0.0064	0.85		0.00754016	0.00636943	0.844733			Cleomaceae	0.852657
Capsella rubella	27682	1	0.0075	0.0064	0.85		0.00754752	0.00636943	0.843909			Caricaceae	0.841296
Cardamine hirsuta	29458	2	0.008	0.0127	1.59		0.00803175	0.0127389	1.58606			Malvaceae	0.88612
Brassica carinata	97149	3	0.0265	0.0191	0.72		0.0264878	0.0191083	0.7214			Sapindaceae	0.821475
Brassica oleracea	61279	2	0.0167	0.0127	0.76		0.0167078	0.0127389	0.76245			Rutaceae	0.952232
Brassica napus	108190	3	0.0295	0.0191	0.65		0.0294981	0.0191083	0.64778			Myrtaceae	0.642689
Brassica rapa	46721	1	0.0127	0.0064	0.5		0.0127385	0.00636943	0.500013			Lythraceae	1.0056
Schrenkiella parvula	26847	1	0.0073	0.0064	0.88		0.00731986	0.00636943	0.870157			Betulaceae	0.423438
Eutrema salsugineum	26351	1	0.0072	0.0064	0.89		0.00718463	0.00636943	0.886536			Juglandaceae	0.723994
Aethionema arabicum	24932	1	0.0068	0.0064	0.94		0.00679773	0.00636943	0.936993			Fagaceae	2.96717
Tarenaya hassleriana	27398	1	0.0075	0.0064	0.85		0.00747009	0.00636943	0.852657			Cucurbitaceae	0.889278
Carica papaya	27768	1	0.0076	0.0064	0.84		0.00757097	0.00636943	0.841296			Rosaceae	0.630041
Corchorus olitorius	35704	1	0.0097	0.0064	0.66		0.00973473	0.00636943	0.654299			Cannabaceae	2.8076
Theobroma cacao	27379	1	0.0075	0.0064	0.85		0.00746491	0.00636943	0.853249			Fabaceae	1.29902
Gossypium hirsutum	75376	3	0.0206	0.0191	0.93		0.0205513	0.0191083	0.929783			Euphorbiaceae	0.71212
Gossypium raimondii	37505	2	0.0102	0.0127	1.25		0.0102258	0.0127389	1.24576			Rafflesiaceae	0.4235
Durio zibethinus	34943	1	0.0095	0.0064	0.67		0.00952724	0.00636943	0.668549			Salicaceae	5.03875
Acer truncatum	28438	1	0.0078	0.0064	0.82		0.00775365	0.00636943	0.821475			Celastraceae	1.52175
Citrus clementina	24533	1	0.0067	0.0064	0.96		0.00668895	0.00636943	0.952232			Vitaceae	0.886704
Eucalyptus grandis	36349	1	0.0099	0.0064	0.65		0.00991059	0.00636943	0.642689			Ericaceae	1.25519
Punica granatum	23231	1	0.0063	0.0064	1.02		0.00633395	0.00636943	1.0056			Actinidiaceae	0.577302
Corylus avellana	27791	1	0.0076	0.0064	0.84		0.00757724	0.00636943	0.8406			Theaceae	0.924734
Carpinus fangiana	27379	0	0.0075	0	0		0.00746491	0	0			Nyssaceae	1.09795
Carya illinoinensis	32267	1	0.0088	0.0064	0.73		0.00879763	0.00636943	0.723994			Hydrangeaceae	0.725005
Quercus lobata	39366	5	0.0107	0.0318	2.97		0.0107332	0.0318471	2.96717			Phrymaceae	0.830174
Cucumis melo	29980	1	0.0082	0.0064	0.78		0.00817408	0.00636943	0.779223			Orobanchaceae	0.698953
Cucumis sativus L.	24317	1	0.0066	0.0064	0.97		0.00663005	0.00636943	0.96069			Lamiaceae	1.06288
Citrullus lanatus	22545	1	0.0061	0.0064	1.05		0.00614692	0.00636943	1.0362			Lentibulariaceae	1.57494
Sechium edule	28237	1	0.0077	0.0064	0.83		0.00769885	0.00636943	0.827322			Acanthaceae	1.00129
Fragaria x ananassa	108087	3	0.0295	0.0191	0.65		0.02947	0.0191083	0.648397			Oleaceae	0.460917
Fragaria vesca	34006	1	0.0093	0.0064	0.69		0.00927177	0.00636943	0.68697			Solanaceae	0.820071
Rosa chinensis	45469	1	0.0124	0.0064	0.52		0.0123972	0.00636943	0.513781			Rubiaceae	0.913471
Malus domestica	45116	1	0.0123	0.0064	0.52		0.0123009	0.00636943	0.517801			Asteraceae	1.02584
Prunus persica	26873	1	0.0073	0.0064	0.88		0.00732695	0.00636943	0.869315			Apiaceae	0.727466
Cannabis sativa	24962	3	0.0068	0.0191	2.81		0.00680591	0.0191083	2.8076			Caprifoliaceae	0
Medicago truncatula	50894	5	0.0139	0.0318	2.29		0.0138763	0.0318471	2.29507			Chenopodiaceae	1.01524
Trifolium pratense	39948	2	0.0109	0.0127	1.17		0.0108919	0.0127389	1.16958			Amaranthaceae	0
Pisum sativum	44756	1	0.0122	0.0064	0.52		0.0122028	0.00636943	0.521966			Cactaceae	0.741105
Cicer arietinum L.	31358	0	0.0085	0	0		0.00854979	0	0			Simmondsiaceae	0.994513
Lotus japonicus	28251	3	0.0077	0.0191	2.48		0.00770266	0.0191083	2.48074			Trochodendraceae	0.661263
Glycine max	52872	2	0.0144	0.0127	0.88		0.0144156	0.0127389	0.883685			Nelumbonaceae	1.00022
Phaseolus vulgaris	27433	2	0.0075	0.0127	1.69		0.00747963	0.0127389	1.70314			Ranunculaceae	0.913578
Vigna mungo	32729	2	0.0089	0.0127	1.43		0.00892359	0.0127389	1.42755			Papaveraceae	0.760539
Lupinus albus	38258	4	0.0104	0.0255	2.45		0.0104311	0.0254777	2.44248			Ceratophyllaceae	0.922525
Arachis hypogaea	67124	2	0.0183	0.0127	0.69		0.0183014	0.0127389	0.696058			Magnoliaceae	0.567279
Manihot esculenta	32805	1	0.0089	0.0064	0.72		0.00894431	0.00636943	0.71212			Poaceae	0.620934
Sapria himalayana	55162	1	0.015	0.0064	0.43		0.01504	0.00636943	0.4235			Orchidaceae	3.20377
Populus trichocarpa	34699	5	0.0095	0.0318	3.35		0.00946072	0.0318471	3.36625			Amborellaceae	0.870189
Salix brachista	30209	9	0.0082	0.0573	6.99		0.00823651	0.0573248	6.95984			Cupressaceae	0.561147
Tripterygium wilfordii	30703	2	0.0084	0.0127	1.51		0.0083712	0.0127389	1.52175			Selaginellaceae	1.04829
Vitis vinifera	26346	1	0.0072	0.0064	0.89		0.00718326	0.00636943	0.886704			Anthocerotaceae	0.903858
Rhododendron simsii	32999	1	0.009	0.0064	0.71		0.00899721	0.00636943	0.707934			Marchantiaceae	1.21124
Vaccinium macrocarpon	22836	2	0.0062	0.0127	2.05		0.00622626	0.0127389	2.04599			Funariaceae	0.709503
Actinidia chinensis	40466	1	0.011	0.0064	0.58		0.0110331	0.00636943	0.577302			Characeae	0.672882
Camellia sinensis var. sinensis	50525	2	0.0138	0.0127	0.92		0.0137757	0.0127389	0.924734			Chlamydomonadaceae	1.31679
Davidia involucrata	42554	2	0.0116	0.0127	1.09		0.0116024	0.0127389	1.09795			Mamiellaceae	2.31229
Hydrangea macrophylla	32222	1	0.0088	0.0064	0.73		0.00878536	0.00636943	0.725005			Prasinodermaceae	3.27232
Erythranthe guttata	28140	1	0.0077	0.0064	0.83		0.0076724	0.00636943	0.830174		Orders	Brassicales	0.789082
Striga asiatica	33423	1	0.0091	0.0064	0.7		0.00911281	0.00636943	0.698953			Malvales	0.88612
Salvia bowleyana	43958	2	0.012	0.0127	1.06		0.0119852	0.0127389	1.06288			Sapindales	0.882034
Utricularia gibba	29666	2	0.0081	0.0127	1.57		0.00808846	0.0127389	1.57494			Myrtales	0.784193
Avicennia marina	23331	1	0.0064	0.0064	1		0.00636122	0.00636943	1.00129			Fagales	1.28962
Olea europaea	50684	1	0.0138	0.0064	0.46		0.013819	0.00636943	0.460917			Cucurbitales	0.889278
Capsicum annuum	35884	1	0.0098	0.0064	0.65		0.00978381	0.00636943	0.651017			Rosales	0.821091
Solanum lycopersicum	34075	1	0.0093	0.0064	0.69		0.00929058	0.00636943	0.685579			Fabales	1.29902
Solanum pennellii	44965	1	0.0123	0.0064	0.52		0.0122598	0.00636943	0.51954			Malpighiales	2.44499
Solanum tuberosum	39028	1	0.0106	0.0064	0.6		0.010641	0.00636943	0.598573			Celastrales	1.52175
Nicotiana tabacum	69500	4	0.0189	0.0255	1.35		0.0189492	0.0254777	1.34452			Vitales	0.886704
Petunia axillaris	32928	1	0.009	0.0064	0.71		0.00897785	0.00636943	0.70946			Ericales	0.954644
Coffea canephora	25574	1	0.007	0.0064	0.91		0.00697278	0.00636943	0.913471			Cornales	0.937243
Erigeron canadensis	45483	2	0.0124	0.0127	1.02		0.012401	0.0127389	1.02725			Lamiales	0.893341
Helianthus annuus	52243	3	0.0142	0.0191	1.35		0.0142441	0.0191083	1.34149			Solanales	0.820071
Lactuca sativa	38910	1	0.0106	0.0064	0.6		0.0106088	0.00636943	0.600388			Gentianales	0.913471
Daucus carota	32113	1	0.0088	0.0064	0.73		0.00875564	0.00636943	0.727466			Asterales	1.02584
Lonicera japonica	33939	0	0.0093	0	0		0.0092535	0	0			Apiales	0.727466
Beta vulgaris	24255	1	0.0066	0.0064	0.97		0.00661315	0.00636943	0.963146			Dipsacales	0
Chenopodium quinoa	44776	2	0.0122	0.0127	1.04		0.0122082	0.0127389	1.04347			Caryophyllales	0.789963
Amaranthus hybridus	23819	0	0.0065	0	0		0.00649427	0	0			Trochodendrales	0.661263
Selenicereus undatus	31522	1	0.0086	0.0064	0.74		0.0085945	0.00636943	0.741105			Proteales	1.00022
Simmondsia chinensis	23490	1	0.0064	0.0064	1		0.00640457	0.00636943	0.994513			Ranunculales	0.805518
Trochodendron aralioides	35328	1	0.0096	0.0064	0.67		0.00963221	0.00636943	0.661263			Ceratophyllales	0.922525
Nelumbo nucifera	46712	2	0.0127	0.0127	1		0.0127361	0.0127389	1.00022			Magnoliales	0.567279
Aquilegia oxysepala	25571	1	0.007	0.0064	0.91		0.00697196	0.00636943	0.913578			Poales	0.620934
Papaver somniferum	61433	2	0.0167	0.0127	0.76		0.0167498	0.0127389	0.760539			Asparagales	3.20377
Ceratophyllum demersum	25323	1	0.0069	0.0064	0.93		0.00690434	0.00636943	0.922525			Amborellales	0.870189
Magnolia biondii	41181	1	0.0112	0.0064	0.57		0.011228	0.00636943	0.567279			Cupressales	0.561147
Oryza sativa ssp. japonica	35489	1	0.0097	0.0064	0.66		0.00967611	0.00636943	0.658263			Selaginellales	1.04829
Zea mays	39756	1	0.0108	0.0064	0.59		0.0108395	0.00636943	0.587612			Anthocerotales	0.903858
Vanilla planifolia	29167	4	0.008	0.0255	3.19		0.00795241	0.0254777	3.20377			Marchantiales	1.21124
Amborella trichopoda	26846	1	0.0073	0.0064	0.88		0.00731959	0.00636943	0.870189			Funariales	0.709503
Sequoiadendron giganteum	41631	1	0.0114	0.0064	0.56		0.0113507	0.00636943	0.561147			Charales	0.672882
Selaginella moellendorffii	22285	1	0.0061	0.0064	1.05		0.00607603	0.00636943	1.04829			Chlamydomonadales	1.31679
Anthoceros agrestis	25846	1	0.007	0.0064	0.91		0.00704694	0.00636943	0.903858			Mamiellales	2.31229
Marchantia polymorpha	19287	1	0.0053	0.0064	1.21		0.00525862	0.00636943	1.21124			Prasinodermales	3.27232
Physcomitrium patens	32926	1	0.009	0.0064	0.71		0.00897731	0.00636943	0.709503		Land plants	Magnoliopsida + Pinopsida	0.995184
Chara braunii	34718	1	0.0095	0.0064	0.67		0.0094659	0.00636943	0.672882		Basal land plants	Lycopodiopsida + Anthocerotopsida + Marchantiopsida + Bryopsida	0.931241
Chlamydomonas reinhardtii	17741	1	0.0048	0.0064	1.33		0.0048371	0.00636943	1.31679		Basal Viridiplantae	Chlorophyta + Prasinodermophyta	2.00335
Micromonas commoda	10103	1	0.0028	0.0064	2.29		0.00275459	0.00636943	2.31229
Prasinoderma coloniale	7139	1	0.0019	0.0064	3.37		0.00194646	0.00636943	3.27232

[truncated: 70 more sheets: HOM05D005620, HOM05D005767, HOM05D001662, HOM05D000319, HOM05D003609, HOM05D006922, HOM05D006375, HOM05D001266, HOM05D006776, HOM05D000084, HOM05D005762, HOM05D005016, HOM05D003441, HOM05D005387, HOM05D007086, HOM05D003810, HOM05D006124, HOM05D005614, HOM05D005098, HOM05D005583 …]
